# Supplementary material for: {2-[(η5-Cyclo­penta­dien­yl)diphenyl­meth­yl]-1H-imidazolido-κN}bis­(N,N-diethyl­amido)­titanium(IV)
Source: Acta Crystallogr Sect E Struct Rep Online. 2011 Apr 7;67(Pt 5):m549–50. doi: 10.1107/S1600536811012396 (PMC3089115; doi:10.1107/S1600536811012396)
Supplement: Supplementary file 1 [file e-67-0m549-sup1.cif]

##############################################################################
#                                                                            #
# This CIF contains the data in a paper accepted for publication in          #
# Acta Crystallographica Section E. It conforms to the requirements of       #
# Notes for Authors for Acta Crystallographica Section E, and has been       #
# peer reviewed under the auspices of the IUCr Commission on Journals.       #
#                                                                            #
# Full details of the Crystallographic Information File format               #
# are given in the paper "The Crystallographic Information File (CIF):       #
# a New Standard Archive File for Crystallography" by S. R. Hall, F. H.      #
# Allen and I. D. Brown [Acta Cryst. (1991), A47, 655-685].                  #
#                                                                            #
# The current version of the core CIF dictionary is obtainable from          #
# ftp://ftp.iucr.org/pub/cif_core.dic.                                       #
#                                                                            #
# Software is freely available for graphical display of the structure(s)     #
# in this CIF. For information consult the CIF software page                 #
# http://www.iucr.org/resources/cif/software.                                #
#                                                                            #
# This file may be used for bona fide research purposes within the           #
# scientific community so long as proper attribution is given to the journal # 
# article from which it was obtained.                                        #
#                                                                            #
##############################################################################
data_I
_audit_creation_method     SHELXL-97
_chemical_name_systematic
;
{2-[(\h^5^-Cyclopentadienyl)diphenylmethyl]-1<i>H</i>-imidazolido-
\k<i>N</i>}bis(<i>N</i>,<i>N</i>-diethylamido)titanium(IV)
;
_chemical_name_common     ?
_chemical_formula_moiety     'C29 H36 N4 Ti'
_chemical_formula_sum     'C29 H36 N4 Ti'
_chemical_formula_iupac     '[Ti (C4 H10 N)2 (C21 H16 N2)]'
_chemical_formula_weight     488.52
_chemical_melting_point     ?
_symmetry_cell_setting     monoclinic
_symmetry_space_group_name_H-M     'P 21'
_symmetry_space_group_name_Hall     'P 2yb'
loop_
    _symmetry_equiv_pos_as_xyz
    'x, y, z'
    '-x, y+1/2, -z'
_cell_length_a     8.6495(6)
_cell_length_b     17.9486(12)
_cell_length_c     9.1130(6)
_cell_angle_alpha     90.00
_cell_angle_beta     110.6030(10)
_cell_angle_gamma     90.00
_cell_volume     1324.27(15)
_cell_formula_units_Z     2
_cell_measurement_reflns_used     5258
_cell_measurement_theta_min     2.64
_cell_measurement_theta_max     28.24
_cell_measurement_temperature     296(2)
_exptl_crystal_description     block
_exptl_crystal_colour     brown
_exptl_crystal_size_max     0.35
_exptl_crystal_size_mid     0.23
_exptl_crystal_size_min     0.08
_exptl_crystal_density_diffrn     1.225
_exptl_crystal_density_meas     ?
_exptl_crystal_density_method     'not measured'
_exptl_crystal_F_000     520
_exptl_absorpt_coefficient_mu     0.347
_exptl_absorpt_correction_type     multi-scan
_exptl_absorpt_process_details     '(SADABS; Sheldrick, 1996)'
_exptl_absorpt_correction_T_min     0.8883
_exptl_absorpt_correction_T_max     0.9728
_exptl_special_details     ?
_diffrn_ambient_temperature     296(2)
_diffrn_radiation_type     MoK\a
_diffrn_radiation_wavelength     0.71073
_diffrn_radiation_source     'fine-focus sealed tube'
_diffrn_radiation_monochromator     graphite
_diffrn_measurement_device_type     'Bruker SMART APEXII'
_diffrn_measurement_method     '\f and \w'
_diffrn_detector_area_resol_mean     8.333
_diffrn_reflns_number     7145
_diffrn_reflns_av_R_equivalents     0.0224
_diffrn_reflns_av_sigmaI/netI     0.0505
_diffrn_reflns_theta_min     2.27
_diffrn_reflns_theta_max     26.00
_diffrn_reflns_theta_full     26.00
_diffrn_measured_fraction_theta_max     1.000
_diffrn_measured_fraction_theta_full     1.000
_diffrn_reflns_limit_h_min     -8
_diffrn_reflns_limit_h_max     10
_diffrn_reflns_limit_k_min     -22
_diffrn_reflns_limit_k_max     22
_diffrn_reflns_limit_l_min     -11
_diffrn_reflns_limit_l_max     9
_diffrn_standards_number     0
_diffrn_standards_interval_count     .
_diffrn_standards_interval_time     .
_diffrn_standards_decay_%     ?
_refine_special_details
;
 Refinement of F^2^ against ALL reflections.  The weighted R-factor wR and
 goodness of fit S are based on F^2^, conventional R-factors R are based
 on F, with F set to zero for negative F^2^. The threshold expression of
 F^2^ > 2sigma(F^2^) is used only for calculating R-factors(gt) etc. and is
 not relevant to the choice of reflections for refinement.  R-factors based
 on F^2^ are statistically about twice as large as those based on F, and R-
 factors based on ALL data will be even larger.
;
_reflns_number_total     4906
_reflns_number_gt     4031
_reflns_threshold_expression     I>2sigma(I)
_refine_ls_structure_factor_coef     Fsqd
_refine_ls_matrix_type     full
_refine_ls_R_factor_all     0.0560
_refine_ls_R_factor_gt     0.0399
_refine_ls_wR_factor_gt     0.0956
_refine_ls_wR_factor_ref     0.1018
_refine_ls_goodness_of_fit_ref     0.985
_refine_ls_restrained_S_all     0.985
_refine_ls_number_reflns     4906
_refine_ls_number_parameters     311
_refine_ls_number_restraints     1
_refine_ls_hydrogen_treatment     constr
_refine_ls_weighting_scheme     calc
_refine_ls_weighting_details
         'calc w=1/[\s^2^(Fo^2^)+(0.0594P)^2^+0.0000P] where P=(Fo^2^+2Fc^2^)/3'
_atom_sites_solution_hydrogens     geom
_atom_sites_solution_primary     direct
_atom_sites_solution_secondary     difmap
_refine_ls_shift/su_max     0.000
_refine_ls_shift/su_mean     0.000
_refine_diff_density_max     0.208
_refine_diff_density_min     -0.208
_refine_ls_extinction_method     none
_refine_ls_extinction_coef     ?
_refine_ls_abs_structure_details     'Flack (1983), 2209 Friedel pairs'
_refine_ls_abs_structure_Flack     0.02(3)
loop_
    _atom_type_symbol
    _atom_type_description
    _atom_type_scat_dispersion_real
    _atom_type_scat_dispersion_imag
    _atom_type_scat_source
    'C' 'C' 0.0033 0.0016
                         'International Tables Vol C Tables 4.2.6.8 and 6.1.1.4'
    'H' 'H' 0.0000 0.0000
                         'International Tables Vol C Tables 4.2.6.8 and 6.1.1.4'
    'N' 'N' 0.0061 0.0033
                         'International Tables Vol C Tables 4.2.6.8 and 6.1.1.4'
    'Ti' 'Ti' 0.2776 0.4457
                         'International Tables Vol C Tables 4.2.6.8 and 6.1.1.4'
_computing_data_collection     'APEX2 (Bruker, 2007)'
_computing_cell_refinement     'SAINT (Bruker, 2007)'
_computing_data_reduction     'SAINT (Bruker, 2007)'
_computing_structure_solution     'SHELXS97 (Sheldrick, 2008)'
_computing_structure_refinement     'SHELXL97 (Sheldrick, 2008)'
_computing_molecular_graphics
;
OLEX2 (Dolomanov <i>et al.</i>, 2009)
;
_computing_publication_material
;
SHELXTL (Sheldrick, 2008) and OLEX2 (Dolomanov <i>et al.</i>,
2009)
;
loop_
    _atom_site_type_symbol
    _atom_site_label
    _atom_site_fract_x
    _atom_site_fract_y
    _atom_site_fract_z
    _atom_site_U_iso_or_equiv
    _atom_site_adp_type
    _atom_site_calc_flag
    _atom_site_refinement_flags
    _atom_site_occupancy
    _atom_site_symmetry_multiplicity
    _atom_site_disorder_assembly
    _atom_site_disorder_group
    Ti Ti1 0.80413(5) 0.23594(2) 0.88291(5) 0.03379(13) Uani d . 1 1 . .
    N N1 0.5871(3) 0.24357(15) 0.9268(3) 0.0402(5) Uani d . 1 1 . .
    N N2 0.3929(3) 0.21126(16) 1.0254(4) 0.0546(8) Uani d . 1 1 . .
    N N3 0.7642(3) 0.23863(19) 0.6661(3) 0.0484(5) Uani d . 1 1 . .
    N N4 0.8943(3) 0.33169(14) 0.9552(3) 0.0423(6) Uani d . 1 1 . .
    C C1 0.5246(3) 0.19024(16) 0.9950(4) 0.0371(6) Uani d . 1 1 . .
    C C2 0.4852(4) 0.30452(18) 0.9156(4) 0.0514(9) Uani d . 1 1 . .
    H H2 0.4947 0.3511 0.8747 0.062 Uiso calc R 1 1 . .
    C C3 0.3696(5) 0.2835(2) 0.9755(5) 0.0592(10) Uani d . 1 1 . .
    H H3 0.2854 0.3140 0.9818 0.071 Uiso calc R 1 1 . .
    C C4 0.5952(3) 0.11126(15) 1.0097(3) 0.0347(6) Uani d . 1 1 . .
    C C11 0.7649(3) 0.12130(15) 0.9937(3) 0.0354(6) Uani d . 1 1 . .
    C C12 0.8975(3) 0.15962(18) 1.1051(4) 0.0433(7) Uani d . 1 1 . .
    H H12 0.8977 0.1779 1.2007 0.052 Uiso calc R 1 1 . .
    C C13 1.0270(4) 0.1656(2) 1.0498(4) 0.0547(9) Uani d . 1 1 . .
    H H13 1.1282 0.1885 1.1008 0.066 Uiso calc R 1 1 . .
    C C14 0.9777(4) 0.13112(19) 0.9038(5) 0.0572(10) Uani d . 1 1 . .
    H H14 1.0407 0.1274 0.8399 0.069 Uiso calc R 1 1 . .
    C C15 0.8150(4) 0.10237(16) 0.8682(4) 0.0455(8) Uani d . 1 1 . .
    H H15 0.7537 0.0761 0.7787 0.055 Uiso calc R 1 1 . .
    C C21 0.6162(3) 0.07332(17) 1.1669(3) 0.0390(7) Uani d . 1 1 . .
    C C22 0.7484(4) 0.0259(2) 1.2372(4) 0.0585(9) Uani d . 1 1 . .
    H H22 0.8285 0.0199 1.1918 0.070 Uiso calc R 1 1 . .
    C C23 0.7638(6) -0.0125(3) 1.3726(5) 0.0729(13) Uani d . 1 1 . .
    H H23 0.8511 -0.0455 1.4150 0.087 Uiso calc R 1 1 . .
    C C24 0.6505(5) -0.0021(2) 1.4449(4) 0.0674(11) Uani d . 1 1 . .
    H H24 0.6626 -0.0266 1.5382 0.081 Uiso calc R 1 1 . .
    C C25 0.5211(5) 0.0442(2) 1.3793(4) 0.0667(11) Uani d . 1 1 . .
    H H25 0.4436 0.0510 1.4275 0.080 Uiso calc R 1 1 . .
    C C26 0.5025(4) 0.0819(2) 1.2406(4) 0.0519(8) Uani d . 1 1 . .
    H H26 0.4123 0.1132 1.1969 0.062 Uiso calc R 1 1 . .
    C C31 0.4818(3) 0.06271(16) 0.8743(3) 0.0371(6) Uani d . 1 1 . .
    C C32 0.5116(4) -0.01293(19) 0.8684(4) 0.0516(8) Uani d . 1 1 . .
    H H32 0.6011 -0.0342 0.9466 0.062 Uiso calc R 1 1 . .
    C C33 0.4118(5) -0.0571(2) 0.7495(4) 0.0639(10) Uani d . 1 1 . .
    H H33 0.4340 -0.1078 0.7485 0.077 Uiso calc R 1 1 . .
    C C34 0.2792(5) -0.0267(2) 0.6321(5) 0.0609(11) Uani d . 1 1 . .
    H H34 0.2116 -0.0565 0.5514 0.073 Uiso calc R 1 1 . .
    C C35 0.2480(5) 0.0478(2) 0.6356(4) 0.0611(9) Uani d . 1 1 . .
    H H35 0.1584 0.0688 0.5570 0.073 Uiso calc R 1 1 . .
    C C36 0.3485(4) 0.09227(19) 0.7552(4) 0.0492(8) Uani d . 1 1 . .
    H H36 0.3259 0.1429 0.7555 0.059 Uiso calc R 1 1 . .
    C C41 0.8291(5) 0.2021(2) 0.5546(5) 0.0678(10) Uani d . 1 1 . .
    H H41A 0.7439 0.2014 0.4514 0.081 Uiso calc R 1 1 . .
    H H41B 0.8578 0.1509 0.5870 0.081 Uiso calc R 1 1 . .
    C C42 0.9794(5) 0.2417(4) 0.5458(5) 0.0835(12) Uani d . 1 1 . .
    H H42A 1.0255 0.2134 0.4818 0.125 Uiso calc R 1 1 . .
    H H42B 1.0600 0.2467 0.6493 0.125 Uiso calc R 1 1 . .
    H H42C 0.9482 0.2902 0.5006 0.125 Uiso calc R 1 1 . .
    C C43 0.6389(5) 0.2954(2) 0.5932(5) 0.0649(10) Uani d . 1 1 . .
    H H43A 0.6786 0.3270 0.5276 0.078 Uiso calc R 1 1 . .
    H H43B 0.6253 0.3264 0.6749 0.078 Uiso calc R 1 1 . .
    C C44 0.4723(6) 0.2641(3) 0.4946(6) 0.0979(16) Uani d . 1 1 . .
    H H44A 0.4842 0.2335 0.4128 0.147 Uiso calc R 1 1 . .
    H H44B 0.3977 0.3043 0.4490 0.147 Uiso calc R 1 1 . .
    H H44C 0.4293 0.2347 0.5594 0.147 Uiso calc R 1 1 . .
    C C51 0.9457(4) 0.38919(18) 0.8705(4) 0.0523(8) Uani d . 1 1 . .
    H H51A 0.9370 0.3696 0.7686 0.063 Uiso calc R 1 1 . .
    H H51B 1.0612 0.4004 0.9268 0.063 Uiso calc R 1 1 . .
    C C52 0.8487(5) 0.4608(2) 0.8464(6) 0.0828(13) Uani d . 1 1 . .
    H H52A 0.8870 0.4945 0.7848 0.124 Uiso calc R 1 1 . .
    H H52B 0.8637 0.4830 0.9463 0.124 Uiso calc R 1 1 . .
    H H52C 0.7336 0.4504 0.7927 0.124 Uiso calc R 1 1 . .
    C C53 0.9123(5) 0.3530(2) 1.1150(5) 0.0635(10) Uani d . 1 1 . .
    H H53A 0.8673 0.3134 1.1605 0.076 Uiso calc R 1 1 . .
    H H53B 0.8463 0.3973 1.1103 0.076 Uiso calc R 1 1 . .
    C C54 1.0848(7) 0.3683(4) 1.2218(6) 0.1085(19) Uani d . 1 1 . .
    H H54A 1.1261 0.4116 1.1858 0.163 Uiso calc R 1 1 . .
    H H54B 1.1535 0.3263 1.2223 0.163 Uiso calc R 1 1 . .
    H H54C 1.0856 0.3770 1.3261 0.163 Uiso calc R 1 1 . .
loop_
    _atom_site_aniso_label
    _atom_site_aniso_U_11
    _atom_site_aniso_U_22
    _atom_site_aniso_U_33
    _atom_site_aniso_U_12
    _atom_site_aniso_U_13
    _atom_site_aniso_U_23
    Ti1 0.0344(2) 0.0293(2) 0.0416(2) 0.0000(2) 0.01819(18) 0.0026(3)
    N1 0.0359(10) 0.0304(13) 0.0572(14) 0.0000(12) 0.0199(10) -0.0029(14)
    N2 0.0435(14) 0.0494(18) 0.084(2) 0.0053(11) 0.0391(15) -0.0057(14)
    N3 0.0594(13) 0.0446(14) 0.0430(12) -0.0077(17) 0.0203(10) -0.0006(16)
    N4 0.0415(14) 0.0349(14) 0.0521(16) -0.0049(11) 0.0186(13) -0.0021(12)
    C1 0.0321(14) 0.0349(17) 0.0459(17) -0.0004(12) 0.0156(13) -0.0050(13)
    C2 0.0457(18) 0.0329(18) 0.077(3) 0.0088(14) 0.0237(18) -0.0003(16)
    C3 0.0466(19) 0.047(2) 0.092(3) 0.0143(16) 0.035(2) -0.0057(19)
    C4 0.0321(14) 0.0338(15) 0.0425(16) -0.0008(11) 0.0186(12) 0.0008(12)
    C11 0.0349(14) 0.0314(15) 0.0456(17) 0.0049(11) 0.0212(13) 0.0080(12)
    C12 0.0340(15) 0.0463(18) 0.0485(17) 0.0035(14) 0.0133(13) 0.0138(15)
    C13 0.0332(15) 0.054(2) 0.078(2) 0.0061(15) 0.0215(16) 0.024(2)
    C14 0.0511(19) 0.045(2) 0.095(3) 0.0150(16) 0.050(2) 0.0195(19)
    C15 0.0584(19) 0.0292(16) 0.065(2) 0.0063(14) 0.0414(17) 0.0053(14)
    C21 0.0392(15) 0.0381(16) 0.0440(17) -0.0108(13) 0.0199(13) -0.0018(13)
    C22 0.060(2) 0.061(2) 0.065(2) 0.0084(18) 0.0344(19) 0.0193(18)
    C23 0.071(3) 0.078(3) 0.067(3) 0.002(2) 0.022(2) 0.033(2)
    C24 0.078(3) 0.075(3) 0.049(2) -0.017(2) 0.022(2) 0.0128(19)
    C25 0.074(3) 0.083(3) 0.059(2) -0.024(2) 0.042(2) -0.005(2)
    C26 0.0480(18) 0.064(2) 0.0507(19) -0.0111(16) 0.0264(16) -0.0032(16)
    C31 0.0409(15) 0.0345(16) 0.0434(16) -0.0025(12) 0.0242(13) 0.0002(12)
    C32 0.063(2) 0.0382(18) 0.053(2) 0.0042(15) 0.0196(17) 0.0009(15)
    C33 0.085(3) 0.043(2) 0.063(2) -0.0104(19) 0.025(2) -0.0089(18)
    C34 0.062(2) 0.065(3) 0.057(2) -0.018(2) 0.023(2) -0.019(2)
    C35 0.0541(19) 0.066(3) 0.057(2) 0.0007(18) 0.0109(17) -0.0064(19)
    C36 0.0462(17) 0.0469(19) 0.0514(19) 0.0036(15) 0.0131(15) 0.0002(16)
    C41 0.085(3) 0.070(2) 0.054(2) -0.007(2) 0.032(2) -0.0125(18)
    C42 0.093(3) 0.101(3) 0.077(2) -0.017(3) 0.055(2) -0.005(3)
    C43 0.078(2) 0.052(2) 0.058(2) -0.0039(19) 0.0161(19) 0.0087(18)
    C44 0.074(3) 0.113(4) 0.081(3) 0.001(3) -0.005(2) 0.008(3)
    C51 0.0487(18) 0.0391(18) 0.066(2) -0.0058(15) 0.0161(17) 0.0060(16)
    C52 0.074(3) 0.045(2) 0.118(4) 0.005(2) 0.019(3) 0.016(2)
    C53 0.071(3) 0.060(2) 0.065(2) -0.016(2) 0.030(2) -0.014(2)
    C54 0.093(4) 0.151(6) 0.067(3) -0.030(3) 0.009(3) -0.030(3)
_geom_special_details
;
 All esds (except the esd in the dihedral angle between two l.s. planes)
 are estimated using the full covariance matrix.  The cell esds are taken
 into account individually in the estimation of esds in distances, angles
 and torsion angles; correlations between esds in cell parameters are only
 used when they are defined by crystal symmetry.  An approximate (isotropic)
 treatment of cell esds is used for estimating esds involving l.s. planes.
;
loop_
    _geom_bond_atom_site_label_1
    _geom_bond_atom_site_label_2
    _geom_bond_site_symmetry_2
    _geom_bond_distance
    _geom_bond_publ_flag
    Ti1 N3 . 1.883(2) ?
    Ti1 N4 . 1.906(2) ?
    Ti1 N1 . 2.057(2) ?
    Ti1 C12 . 2.341(3) ?
    Ti1 C13 . 2.358(3) ?
    Ti1 C11 . 2.368(3) ?
    Ti1 C14 . 2.372(3) ?
    Ti1 C15 . 2.405(3) ?
    N1 C1 . 1.353(4) ?
    N1 C2 . 1.386(4) ?
    N2 C1 . 1.318(4) ?
    N2 C3 . 1.365(5) ?
    N3 C43 . 1.465(5) ?
    N3 C41 . 1.476(4) ?
    N4 C51 . 1.450(4) ?
    N4 C53 . 1.460(5) ?
    C1 C4 . 1.531(4) ?
    C2 C3 . 1.351(5) ?
    C2 H2 . 0.9300 ?
    C3 H3 . 0.9300 ?
    C4 C11 . 1.536(4) ?
    C4 C21 . 1.539(4) ?
    C4 C31 . 1.547(4) ?
    C11 C15 . 1.399(4) ?
    C11 C12 . 1.414(4) ?
    C12 C13 . 1.385(4) ?
    C12 H12 . 0.9300 ?
    C13 C14 . 1.391(5) ?
    C13 H13 . 0.9300 ?
    C14 C15 . 1.425(5) ?
    C14 H14 . 0.9300 ?
    C15 H15 . 0.9300 ?
    C21 C26 . 1.380(4) ?
    C21 C22 . 1.388(5) ?
    C22 C23 . 1.378(5) ?
    C22 H22 . 0.9300 ?
    C23 C24 . 1.373(6) ?
    C23 H23 . 0.9300 ?
    C24 C25 . 1.353(6) ?
    C24 H24 . 0.9300 ?
    C25 C26 . 1.392(5) ?
    C25 H25 . 0.9300 ?
    C26 H26 . 0.9300 ?
    C31 C36 . 1.381(4) ?
    C31 C32 . 1.386(4) ?
    C32 C33 . 1.375(5) ?
    C32 H32 . 0.9300 ?
    C33 C34 . 1.377(6) ?
    C33 H33 . 0.9300 ?
    C34 C35 . 1.368(5) ?
    C34 H34 . 0.9300 ?
    C35 C36 . 1.383(5) ?
    C35 H35 . 0.9300 ?
    C36 H36 . 0.9300 ?
    C41 C42 . 1.508(6) ?
    C41 H41A . 0.9700 ?
    C41 H41B . 0.9700 ?
    C42 H42A . 0.9600 ?
    C42 H42B . 0.9600 ?
    C42 H42C . 0.9600 ?
    C43 C44 . 1.512(6) ?
    C43 H43A . 0.9700 ?
    C43 H43B . 0.9700 ?
    C44 H44A . 0.9600 ?
    C44 H44B . 0.9600 ?
    C44 H44C . 0.9600 ?
    C51 C52 . 1.508(5) ?
    C51 H51A . 0.9700 ?
    C51 H51B . 0.9700 ?
    C52 H52A . 0.9600 ?
    C52 H52B . 0.9600 ?
    C52 H52C . 0.9600 ?
    C53 C54 . 1.492(6) ?
    C53 H53A . 0.9700 ?
    C53 H53B . 0.9700 ?
    C54 H54A . 0.9600 ?
    C54 H54B . 0.9600 ?
    C54 H54C . 0.9600 ?
loop_
    _geom_angle_atom_site_label_1
    _geom_angle_atom_site_label_2
    _geom_angle_atom_site_label_3
    _geom_angle_site_symmetry_1
    _geom_angle_site_symmetry_3
    _geom_angle
    _geom_angle_publ_flag
    N3 Ti1 N4 . . 103.96(13) ?
    N3 Ti1 N1 . . 111.06(10) ?
    N4 Ti1 N1 . . 99.38(10) ?
    N3 Ti1 C12 . . 143.42(14) ?
    N4 Ti1 C12 . . 104.71(12) ?
    N1 Ti1 C12 . . 86.06(10) ?
    N3 Ti1 C13 . . 119.81(13) ?
    N4 Ti1 C13 . . 96.74(13) ?
    N1 Ti1 C13 . . 120.34(11) ?
    C12 Ti1 C13 . . 34.29(11) ?
    N3 Ti1 C11 . . 117.95(13) ?
    N4 Ti1 C11 . . 137.59(11) ?
    N1 Ti1 C11 . . 72.40(10) ?
    C12 Ti1 C11 . . 34.94(11) ?
    C13 Ti1 C11 . . 57.80(10) ?
    N3 Ti1 C14 . . 88.97(14) ?
    N4 Ti1 C14 . . 121.12(12) ?
    N1 Ti1 C14 . . 129.20(11) ?
    C12 Ti1 C14 . . 56.66(13) ?
    C13 Ti1 C14 . . 34.21(13) ?
    C11 Ti1 C14 . . 57.19(10) ?
    N3 Ti1 C15 . . 87.91(13) ?
    N4 Ti1 C15 . . 153.99(12) ?
    N1 Ti1 C15 . . 97.66(10) ?
    C12 Ti1 C15 . . 57.06(12) ?
    C13 Ti1 C15 . . 57.54(13) ?
    C11 Ti1 C15 . . 34.08(9) ?
    C14 Ti1 C15 . . 34.70(11) ?
    C1 N1 C2 . . 104.2(2) ?
    C1 N1 Ti1 . . 125.6(2) ?
    C2 N1 Ti1 . . 129.7(2) ?
    C1 N2 C3 . . 103.8(3) ?
    C43 N3 C41 . . 113.4(3) ?
    C43 N3 Ti1 . . 109.1(2) ?
    C41 N3 Ti1 . . 137.5(3) ?
    C51 N4 C53 . . 113.6(3) ?
    C51 N4 Ti1 . . 128.5(2) ?
    C53 N4 Ti1 . . 117.9(2) ?
    N2 C1 N1 . . 114.1(3) ?
    N2 C1 C4 . . 126.5(3) ?
    N1 C1 C4 . . 118.9(2) ?
    C3 C2 N1 . . 106.9(3) ?
    C3 C2 H2 . . 126.5 ?
    N1 C2 H2 . . 126.5 ?
    C2 C3 N2 . . 110.9(3) ?
    C2 C3 H3 . . 124.6 ?
    N2 C3 H3 . . 124.6 ?
    C1 C4 C11 . . 104.4(2) ?
    C1 C4 C21 . . 113.8(2) ?
    C11 C4 C21 . . 109.7(2) ?
    C1 C4 C31 . . 109.3(2) ?
    C11 C4 C31 . . 110.5(2) ?
    C21 C4 C31 . . 109.1(2) ?
    C15 C11 C12 . . 107.4(3) ?
    C15 C11 C4 . . 129.0(3) ?
    C12 C11 C4 . . 123.3(3) ?
    C15 C11 Ti1 . . 74.39(16) ?
    C12 C11 Ti1 . . 71.46(16) ?
    C4 C11 Ti1 . . 115.30(17) ?
    C13 C12 C11 . . 109.4(3) ?
    C13 C12 Ti1 . . 73.52(18) ?
    C11 C12 Ti1 . . 73.60(16) ?
    C13 C12 H12 . . 125.3 ?
    C11 C12 H12 . . 125.3 ?
    Ti1 C12 H12 . . 119.3 ?
    C12 C13 C14 . . 107.3(3) ?
    C12 C13 Ti1 . . 72.19(17) ?
    C14 C13 Ti1 . . 73.47(18) ?
    C12 C13 H13 . . 126.3 ?
    C14 C13 H13 . . 126.3 ?
    Ti1 C13 H13 . . 119.9 ?
    C13 C14 C15 . . 109.0(3) ?
    C13 C14 Ti1 . . 72.32(19) ?
    C15 C14 Ti1 . . 73.90(17) ?
    C13 C14 H14 . . 125.5 ?
    C15 C14 H14 . . 125.5 ?
    Ti1 C14 H14 . . 120.0 ?
    C11 C15 C14 . . 106.9(3) ?
    C11 C15 Ti1 . . 71.53(16) ?
    C14 C15 Ti1 . . 71.40(18) ?
    C11 C15 H15 . . 126.6 ?
    C14 C15 H15 . . 126.6 ?
    Ti1 C15 H15 . . 122.3 ?
    C26 C21 C22 . . 117.2(3) ?
    C26 C21 C4 . . 122.2(3) ?
    C22 C21 C4 . . 120.6(3) ?
    C23 C22 C21 . . 121.6(3) ?
    C23 C22 H22 . . 119.2 ?
    C21 C22 H22 . . 119.2 ?
    C24 C23 C22 . . 120.1(4) ?
    C24 C23 H23 . . 119.9 ?
    C22 C23 H23 . . 119.9 ?
    C25 C24 C23 . . 119.3(4) ?
    C25 C24 H24 . . 120.3 ?
    C23 C24 H24 . . 120.3 ?
    C24 C25 C26 . . 120.9(4) ?
    C24 C25 H25 . . 119.5 ?
    C26 C25 H25 . . 119.5 ?
    C21 C26 C25 . . 120.8(4) ?
    C21 C26 H26 . . 119.6 ?
    C25 C26 H26 . . 119.6 ?
    C36 C31 C32 . . 117.4(3) ?
    C36 C31 C4 . . 122.0(3) ?
    C32 C31 C4 . . 120.5(3) ?
    C33 C32 C31 . . 121.5(3) ?
    C33 C32 H32 . . 119.3 ?
    C31 C32 H32 . . 119.3 ?
    C32 C33 C34 . . 120.3(4) ?
    C32 C33 H33 . . 119.9 ?
    C34 C33 H33 . . 119.9 ?
    C35 C34 C33 . . 119.1(4) ?
    C35 C34 H34 . . 120.4 ?
    C33 C34 H34 . . 120.4 ?
    C34 C35 C36 . . 120.5(4) ?
    C34 C35 H35 . . 119.7 ?
    C36 C35 H35 . . 119.7 ?
    C31 C36 C35 . . 121.1(3) ?
    C31 C36 H36 . . 119.4 ?
    C35 C36 H36 . . 119.4 ?
    N3 C41 C42 . . 111.8(3) ?
    N3 C41 H41A . . 109.3 ?
    C42 C41 H41A . . 109.3 ?
    N3 C41 H41B . . 109.3 ?
    C42 C41 H41B . . 109.3 ?
    H41A C41 H41B . . 107.9 ?
    C41 C42 H42A . . 109.5 ?
    C41 C42 H42B . . 109.5 ?
    H42A C42 H42B . . 109.5 ?
    C41 C42 H42C . . 109.5 ?
    H42A C42 H42C . . 109.5 ?
    H42B C42 H42C . . 109.5 ?
    N3 C43 C44 . . 114.1(4) ?
    N3 C43 H43A . . 108.7 ?
    C44 C43 H43A . . 108.7 ?
    N3 C43 H43B . . 108.7 ?
    C44 C43 H43B . . 108.7 ?
    H43A C43 H43B . . 107.6 ?
    C43 C44 H44A . . 109.5 ?
    C43 C44 H44B . . 109.5 ?
    H44A C44 H44B . . 109.5 ?
    C43 C44 H44C . . 109.5 ?
    H44A C44 H44C . . 109.5 ?
    H44B C44 H44C . . 109.5 ?
    N4 C51 C52 . . 115.1(3) ?
    N4 C51 H51A . . 108.5 ?
    C52 C51 H51A . . 108.5 ?
    N4 C51 H51B . . 108.5 ?
    C52 C51 H51B . . 108.5 ?
    H51A C51 H51B . . 107.5 ?
    C51 C52 H52A . . 109.5 ?
    C51 C52 H52B . . 109.5 ?
    H52A C52 H52B . . 109.5 ?
    C51 C52 H52C . . 109.5 ?
    H52A C52 H52C . . 109.5 ?
    H52B C52 H52C . . 109.5 ?
    N4 C53 C54 . . 115.5(4) ?
    N4 C53 H53A . . 108.4 ?
    C54 C53 H53A . . 108.4 ?
    N4 C53 H53B . . 108.4 ?
    C54 C53 H53B . . 108.4 ?
    H53A C53 H53B . . 107.5 ?
    C53 C54 H54A . . 109.5 ?
    C53 C54 H54B . . 109.5 ?
    H54A C54 H54B . . 109.5 ?
    C53 C54 H54C . . 109.5 ?
    H54A C54 H54C . . 109.5 ?
    H54B C54 H54C . . 109.5 ?
loop_
    _geom_torsion_atom_site_label_1
    _geom_torsion_atom_site_label_2
    _geom_torsion_atom_site_label_3
    _geom_torsion_atom_site_label_4
    _geom_torsion_site_symmetry_1
    _geom_torsion_site_symmetry_2
    _geom_torsion_site_symmetry_3
    _geom_torsion_site_symmetry_4
    _geom_torsion
    _geom_torsion_publ_flag
    N3 Ti1 N1 C1 . . . . 116.2(3) ?
    N4 Ti1 N1 C1 . . . . -134.7(2) ?
    C12 Ti1 N1 C1 . . . . -30.5(3) ?
    C13 Ti1 N1 C1 . . . . -31.2(3) ?
    C11 Ti1 N1 C1 . . . . 2.4(2) ?
    C14 Ti1 N1 C1 . . . . 9.4(3) ?
    C15 Ti1 N1 C1 . . . . 25.5(3) ?
    N3 Ti1 N1 C2 . . . . -73.5(3) ?
    N4 Ti1 N1 C2 . . . . 35.5(3) ?
    C12 Ti1 N1 C2 . . . . 139.8(3) ?
    C13 Ti1 N1 C2 . . . . 139.1(3) ?
    C11 Ti1 N1 C2 . . . . 172.6(3) ?
    C14 Ti1 N1 C2 . . . . 179.7(3) ?
    C15 Ti1 N1 C2 . . . . -164.2(3) ?
    N4 Ti1 N3 C43 . . . . -64.0(2) ?
    N1 Ti1 N3 C43 . . . . 42.0(3) ?
    C12 Ti1 N3 C43 . . . . 155.3(2) ?
    C13 Ti1 N3 C43 . . . . -170.4(2) ?
    C11 Ti1 N3 C43 . . . . 122.6(2) ?
    C14 Ti1 N3 C43 . . . . 174.1(3) ?
    C15 Ti1 N3 C43 . . . . 139.4(2) ?
    N4 Ti1 N3 C41 . . . . 112.6(4) ?
    N1 Ti1 N3 C41 . . . . -141.4(3) ?
    C12 Ti1 N3 C41 . . . . -28.1(4) ?
    C13 Ti1 N3 C41 . . . . 6.2(4) ?
    C11 Ti1 N3 C41 . . . . -60.8(4) ?
    C14 Ti1 N3 C41 . . . . -9.3(4) ?
    C15 Ti1 N3 C41 . . . . -44.0(4) ?
    N3 Ti1 N4 C51 . . . . -9.0(3) ?
    N1 Ti1 N4 C51 . . . . -123.6(3) ?
    C12 Ti1 N4 C51 . . . . 148.1(3) ?
    C13 Ti1 N4 C51 . . . . 114.1(3) ?
    C11 Ti1 N4 C51 . . . . 162.3(2) ?
    C14 Ti1 N4 C51 . . . . 88.4(3) ?
    C15 Ti1 N4 C51 . . . . 106.1(3) ?
    N3 Ti1 N4 C53 . . . . 169.3(3) ?
    N1 Ti1 N4 C53 . . . . 54.7(3) ?
    C12 Ti1 N4 C53 . . . . -33.6(3) ?
    C13 Ti1 N4 C53 . . . . -67.6(3) ?
    C11 Ti1 N4 C53 . . . . -19.4(3) ?
    C14 Ti1 N4 C53 . . . . -93.3(3) ?
    C15 Ti1 N4 C53 . . . . -75.6(3) ?
    C3 N2 C1 N1 . . . . -0.9(4) ?
    C3 N2 C1 C4 . . . . -172.4(3) ?
    C2 N1 C1 N2 . . . . 1.0(4) ?
    Ti1 N1 C1 N2 . . . . 173.3(2) ?
    C2 N1 C1 C4 . . . . 173.2(2) ?
    Ti1 N1 C1 C4 . . . . -14.5(4) ?
    C1 N1 C2 C3 . . . . -0.6(4) ?
    Ti1 N1 C2 C3 . . . . -172.5(2) ?
    N1 C2 C3 N2 . . . . 0.2(5) ?
    C1 N2 C3 C2 . . . . 0.4(4) ?
    N2 C1 C4 C11 . . . . -168.7(3) ?
    N1 C1 C4 C11 . . . . 20.1(3) ?
    N2 C1 C4 C21 . . . . -49.1(4) ?
    N1 C1 C4 C21 . . . . 139.7(3) ?
    N2 C1 C4 C31 . . . . 73.1(4) ?
    N1 C1 C4 C31 . . . . -98.1(3) ?
    C1 C4 C11 C15 . . . . -107.5(3) ?
    C21 C4 C11 C15 . . . . 130.2(3) ?
    C31 C4 C11 C15 . . . . 9.9(4) ?
    C1 C4 C11 C12 . . . . 66.2(3) ?
    C21 C4 C11 C12 . . . . -56.1(3) ?
    C31 C4 C11 C12 . . . . -176.4(3) ?
    C1 C4 C11 Ti1 . . . . -17.5(3) ?
    C21 C4 C11 Ti1 . . . . -139.78(19) ?
    C31 C4 C11 Ti1 . . . . 99.9(2) ?
    N3 Ti1 C11 C15 . . . . 30.9(2) ?
    N4 Ti1 C11 C15 . . . . -139.5(2) ?
    N1 Ti1 C11 C15 . . . . 135.9(2) ?
    C12 Ti1 C11 C15 . . . . -114.9(3) ?
    C13 Ti1 C11 C15 . . . . -78.4(2) ?
    C14 Ti1 C11 C15 . . . . -37.6(2) ?
    N3 Ti1 C11 C12 . . . . 145.87(18) ?
    N4 Ti1 C11 C12 . . . . -24.5(2) ?
    N1 Ti1 C11 C12 . . . . -109.15(18) ?
    C13 Ti1 C11 C12 . . . . 36.54(19) ?
    C14 Ti1 C11 C12 . . . . 77.4(2) ?
    C15 Ti1 C11 C12 . . . . 114.9(3) ?
    N3 Ti1 C11 C4 . . . . -95.3(2) ?
    N4 Ti1 C11 C4 . . . . 94.3(2) ?
    N1 Ti1 C11 C4 . . . . 9.69(19) ?
    C12 Ti1 C11 C4 . . . . 118.8(3) ?
    C13 Ti1 C11 C4 . . . . 155.4(3) ?
    C14 Ti1 C11 C4 . . . . -163.8(3) ?
    C15 Ti1 C11 C4 . . . . -126.2(3) ?
    C15 C11 C12 C13 . . . . 0.9(3) ?
    C4 C11 C12 C13 . . . . -174.0(3) ?
    Ti1 C11 C12 C13 . . . . -65.4(2) ?
    C15 C11 C12 Ti1 . . . . 66.3(2) ?
    C4 C11 C12 Ti1 . . . . -108.6(2) ?
    N3 Ti1 C12 C13 . . . . 60.3(3) ?
    N4 Ti1 C12 C13 . . . . -80.2(2) ?
    N1 Ti1 C12 C13 . . . . -178.9(2) ?
    C11 Ti1 C12 C13 . . . . 116.6(3) ?
    C14 Ti1 C12 C13 . . . . 37.6(2) ?
    C15 Ti1 C12 C13 . . . . 79.3(2) ?
    N3 Ti1 C12 C11 . . . . -56.3(2) ?
    N4 Ti1 C12 C11 . . . . 163.17(17) ?
    N1 Ti1 C12 C11 . . . . 64.50(17) ?
    C13 Ti1 C12 C11 . . . . -116.6(3) ?
    C14 Ti1 C12 C11 . . . . -79.0(2) ?
    C15 Ti1 C12 C11 . . . . -37.26(16) ?
    C11 C12 C13 C14 . . . . -0.2(4) ?
    Ti1 C12 C13 C14 . . . . -65.6(2) ?
    C11 C12 C13 Ti1 . . . . 65.4(2) ?
    N3 Ti1 C13 C12 . . . . -143.4(2) ?
    N4 Ti1 C13 C12 . . . . 106.3(2) ?
    N1 Ti1 C13 C12 . . . . 1.3(3) ?
    C11 Ti1 C13 C12 . . . . -37.2(2) ?
    C14 Ti1 C13 C12 . . . . -115.0(3) ?
    C15 Ti1 C13 C12 . . . . -77.8(2) ?
    N3 Ti1 C13 C14 . . . . -28.4(2) ?
    N4 Ti1 C13 C14 . . . . -138.76(19) ?
    N1 Ti1 C13 C14 . . . . 116.21(19) ?
    C12 Ti1 C13 C14 . . . . 115.0(3) ?
    C11 Ti1 C13 C14 . . . . 77.7(2) ?
    C15 Ti1 C13 C14 . . . . 37.12(18) ?
    C12 C13 C14 C15 . . . . -0.6(4) ?
    Ti1 C13 C14 C15 . . . . -65.3(2) ?
    C12 C13 C14 Ti1 . . . . 64.7(2) ?
    N3 Ti1 C14 C13 . . . . 155.6(2) ?
    N4 Ti1 C14 C13 . . . . 49.9(2) ?
    N1 Ti1 C14 C13 . . . . -87.7(2) ?
    C12 Ti1 C14 C13 . . . . -37.70(19) ?
    C11 Ti1 C14 C13 . . . . -79.7(2) ?
    C15 Ti1 C14 C13 . . . . -116.6(3) ?
    N3 Ti1 C14 C15 . . . . -87.8(2) ?
    N4 Ti1 C14 C15 . . . . 166.45(19) ?
    N1 Ti1 C14 C15 . . . . 28.9(3) ?
    C12 Ti1 C14 C15 . . . . 78.9(2) ?
    C13 Ti1 C14 C15 . . . . 116.6(3) ?
    C11 Ti1 C14 C15 . . . . 36.88(18) ?
    C12 C11 C15 C14 . . . . -1.2(3) ?
    C4 C11 C15 C14 . . . . 173.2(3) ?
    Ti1 C11 C15 C14 . . . . 63.1(2) ?
    C12 C11 C15 Ti1 . . . . -64.3(2) ?
    C4 C11 C15 Ti1 . . . . 110.2(3) ?
    C13 C14 C15 C11 . . . . 1.2(4) ?
    Ti1 C14 C15 C11 . . . . -63.2(2) ?
    C13 C14 C15 Ti1 . . . . 64.3(2) ?
    N3 Ti1 C15 C11 . . . . -152.97(19) ?
    N4 Ti1 C15 C11 . . . . 88.6(3) ?
    N1 Ti1 C15 C11 . . . . -42.0(2) ?
    C12 Ti1 C15 C11 . . . . 38.23(17) ?
    C13 Ti1 C15 C11 . . . . 79.2(2) ?
    C14 Ti1 C15 C11 . . . . 115.8(3) ?
    N3 Ti1 C15 C14 . . . . 91.2(2) ?
    N4 Ti1 C15 C14 . . . . -27.2(4) ?
    N1 Ti1 C15 C14 . . . . -157.8(2) ?
    C12 Ti1 C15 C14 . . . . -77.6(2) ?
    C13 Ti1 C15 C14 . . . . -36.6(2) ?
    C11 Ti1 C15 C14 . . . . -115.8(3) ?
    C1 C4 C21 C26 . . . . 38.4(4) ?
    C11 C4 C21 C26 . . . . 154.9(3) ?
    C31 C4 C21 C26 . . . . -84.0(3) ?
    C1 C4 C21 C22 . . . . -144.5(3) ?
    C11 C4 C21 C22 . . . . -28.0(4) ?
    C31 C4 C21 C22 . . . . 93.1(3) ?
    C26 C21 C22 C23 . . . . 1.5(6) ?
    C4 C21 C22 C23 . . . . -175.7(4) ?
    C21 C22 C23 C24 . . . . -2.6(7) ?
    C22 C23 C24 C25 . . . . 2.1(7) ?
    C23 C24 C25 C26 . . . . -0.7(6) ?
    C22 C21 C26 C25 . . . . 0.0(5) ?
    C4 C21 C26 C25 . . . . 177.1(3) ?
    C24 C25 C26 C21 . . . . -0.4(6) ?
    C1 C4 C31 C36 . . . . 5.5(4) ?
    C11 C4 C31 C36 . . . . -108.9(3) ?
    C21 C4 C31 C36 . . . . 130.5(3) ?
    C1 C4 C31 C32 . . . . -174.7(3) ?
    C11 C4 C31 C32 . . . . 71.0(3) ?
    C21 C4 C31 C32 . . . . -49.7(3) ?
    C36 C31 C32 C33 . . . . -0.5(5) ?
    C4 C31 C32 C33 . . . . 179.6(3) ?
    C31 C32 C33 C34 . . . . 0.4(6) ?
    C32 C33 C34 C35 . . . . -0.2(6) ?
    C33 C34 C35 C36 . . . . 0.2(6) ?
    C32 C31 C36 C35 . . . . 0.5(5) ?
    C4 C31 C36 C35 . . . . -179.6(3) ?
    C34 C35 C36 C31 . . . . -0.4(6) ?
    C43 N3 C41 C42 . . . . 91.0(4) ?
    Ti1 N3 C41 C42 . . . . -85.5(5) ?
    C41 N3 C43 C44 . . . . 74.6(4) ?
    Ti1 N3 C43 C44 . . . . -107.9(4) ?
    C53 N4 C51 C52 . . . . -62.0(4) ?
    Ti1 N4 C51 C52 . . . . 116.3(3) ?
    C51 N4 C53 C54 . . . . -62.7(5) ?
    Ti1 N4 C53 C54 . . . . 118.7(4) ?
_iucr_refine_instructions_details
;
TITL Z in P2(1)
CELL 0.71073 8.6495 17.9486 9.113 90 110.603 90
ZERR 2 0.0006 0.0012 0.0006 0 0.001 0
LATT -1
SYMM -X,0.5+Y,-Z
SFAC C H N Ti
UNIT 58 72 8 2
L.S. 10
PLAN  20
SIZE 0.35 0.23 0.08
TEMP 23
BOND $H
CONF
MORE -1
fmap 2
acta
OMIT 0 52
OMIT 0 -4 5
OMIT 4 -13 0
OMIT 1 -3 0
OMIT 3 -2 0
OMIT 2 -1 1
OMIT 0 -12 4
OMIT 5 -3 2
OMIT 0 -8 3
OMIT 0 -12 5
REM <HKL>C:/frames/guest/110325_XYY/work/Z.hkl</HKL>
WGHT    0.059400
FVAR       0.29392
TI1   4    0.804131    0.235941    0.882908    11.00000    0.03438    0.02931 =
         0.04156    0.00262    0.01819   -0.00003
N1    3    0.587066    0.243571    0.926826    11.00000    0.03586    0.03043 =
         0.05723   -0.00291    0.01991   -0.00004
N2    3    0.392888    0.211257    1.025352    11.00000    0.04352    0.04940 =
         0.08434   -0.00571    0.03907    0.00531
N3    3    0.764172    0.238632    0.666060    11.00000    0.05940    0.04464 =
         0.04304   -0.00061    0.02025   -0.00772
N4    3    0.894286    0.331686    0.955213    11.00000    0.04154    0.03491 =
         0.05207   -0.00209    0.01860   -0.00491
C1    1    0.524579    0.190239    0.995047    11.00000    0.03213    0.03494 =
         0.04587   -0.00498    0.01561   -0.00039
C2    1    0.485211    0.304515    0.915617    11.00000    0.04569    0.03286 =
         0.07736   -0.00028    0.02373    0.00876
AFIX  43
H2    2    0.494662    0.351053    0.874696    11.00000   -1.20000
AFIX   0
C3    1    0.369555    0.283451    0.975460    11.00000    0.04655    0.04700 =
         0.09247   -0.00575    0.03508    0.01429
AFIX  43
H3    2    0.285350    0.314043    0.981800    11.00000   -1.20000
AFIX   0
C4    1    0.595237    0.111261    1.009678    11.00000    0.03213    0.03379 =
         0.04254    0.00083    0.01856   -0.00081
C11   1    0.764943    0.121300    0.993698    11.00000    0.03488    0.03138 =
         0.04559    0.00800    0.02116    0.00493
C12   1    0.897475    0.159618    1.105134    11.00000    0.03399    0.04634 =
         0.04848    0.01384    0.01330    0.00351
AFIX  43
H12   2    0.897657    0.177922    1.200667    11.00000   -1.20000
AFIX   0
C13   1    1.027008    0.165638    1.049797    11.00000    0.03319    0.05421 =
         0.07811    0.02412    0.02148    0.00609
AFIX  43
H13   2    1.128236    0.188523    1.100782    11.00000   -1.20000
AFIX   0
C14   1    0.977667    0.131121    0.903847    11.00000    0.05108    0.04505 =
         0.09509    0.01946    0.05002    0.01502
AFIX  43
H14   2    1.040670    0.127410    0.839871    11.00000   -1.20000
AFIX   0
C15   1    0.814969    0.102372    0.868246    11.00000    0.05837    0.02923 =
         0.06480    0.00530    0.04138    0.00626
AFIX  43
H15   2    0.753738    0.076058    0.778736    11.00000   -1.20000
AFIX   0
C21   1    0.616205    0.073324    1.166933    11.00000    0.03922    0.03811 =
         0.04395   -0.00177    0.01987   -0.01080
C22   1    0.748388    0.025892    1.237175    11.00000    0.06012    0.06086 =
         0.06464    0.01929    0.03443    0.00838
AFIX  43
H22   2    0.828499    0.019866    1.191764    11.00000   -1.20000
AFIX   0
C23   1    0.763784   -0.012483    1.372557    11.00000    0.07148    0.07778 =
         0.06739    0.03295    0.02188    0.00241
AFIX  43
H23   2    0.851070   -0.045485    1.414975    11.00000   -1.20000
AFIX   0
C24   1    0.650501   -0.002087    1.444944    11.00000    0.07843    0.07524 =
         0.04872    0.01278    0.02247   -0.01740
AFIX  43
H24   2    0.662583   -0.026641    1.538202    11.00000   -1.20000
AFIX   0
C25   1    0.521138    0.044225    1.379268    11.00000    0.07431    0.08263 =
         0.05851   -0.00500    0.04229   -0.02380
AFIX  43
H25   2    0.443579    0.050987    1.427454    11.00000   -1.20000
AFIX   0
C26   1    0.502500    0.081900    1.240563    11.00000    0.04803    0.06424 =
         0.05066   -0.00316    0.02642   -0.01106
AFIX  43
H26   2    0.412304    0.113245    1.196944    11.00000   -1.20000
AFIX   0
C31   1    0.481819    0.062712    0.874279    11.00000    0.04089    0.03453 =
         0.04340    0.00016    0.02423   -0.00251
C32   1    0.511616   -0.012927    0.868393    11.00000    0.06253    0.03822 =
         0.05342    0.00091    0.01960    0.00420
AFIX  43
H32   2    0.601110   -0.034230    0.946580    11.00000   -1.20000
AFIX   0
C33   1    0.411784   -0.057150    0.749520    11.00000    0.08525    0.04287 =
         0.06296   -0.00885    0.02528   -0.01037
AFIX  43
H33   2    0.433956   -0.107808    0.748451    11.00000   -1.20000
AFIX   0
C34   1    0.279155   -0.026744    0.632088    11.00000    0.06222    0.06513 =
         0.05672   -0.01933    0.02276   -0.01806
AFIX  43
H34   2    0.211644   -0.056508    0.551397    11.00000   -1.20000
AFIX   0
C35   1    0.247953    0.047849    0.635640    11.00000    0.05413    0.06568 =
         0.05660   -0.00640    0.01090    0.00067
AFIX  43
H35   2    0.158413    0.068843    0.556982    11.00000   -1.20000
AFIX   0
C36   1    0.348462    0.092274    0.755223    11.00000    0.04619    0.04686 =
         0.05139    0.00019    0.01308    0.00356
AFIX  43
H36   2    0.325889    0.142923    0.755499    11.00000   -1.20000
AFIX   0
C41   1    0.829116    0.202107    0.554614    11.00000    0.08512    0.07020 =
         0.05394   -0.01249    0.03182   -0.00682
AFIX  23
H41A  2    0.743851    0.201382    0.451375    11.00000   -1.20000
H41B  2    0.857761    0.150924    0.586977    11.00000   -1.20000
AFIX   0
C42   1    0.979358    0.241694    0.545754    11.00000    0.09273    0.10107 =
         0.07653   -0.00521    0.05458   -0.01702
AFIX 137
H42A  2    1.025492    0.213375    0.481750    11.00000   -1.50000
H42B  2    1.059987    0.246719    0.649287    11.00000   -1.50000
H42C  2    0.948241    0.290192    0.500585    11.00000   -1.50000
AFIX   0
C43   1    0.638915    0.295408    0.593152    11.00000    0.07822    0.05226 =
         0.05795    0.00874    0.01615   -0.00387
AFIX  23
H43A  2    0.678571    0.327030    0.527595    11.00000   -1.20000
H43B  2    0.625252    0.326397    0.674944    11.00000   -1.20000
AFIX   0
C44   1    0.472319    0.264131    0.494592    11.00000    0.07409    0.11299 =
         0.08077    0.00755   -0.00493    0.00080
AFIX 137
H44A  2    0.484223    0.233528    0.412822    11.00000   -1.50000
H44B  2    0.397663    0.304333    0.448957    11.00000   -1.50000
H44C  2    0.429324    0.234679    0.559437    11.00000   -1.50000
AFIX   0
C51   1    0.945713    0.389190    0.870454    11.00000    0.04866    0.03907 =
         0.06604    0.00596    0.01614   -0.00576
AFIX  23
H51A  2    0.936992    0.369640    0.768612    11.00000   -1.20000
H51B  2    1.061189    0.400393    0.926846    11.00000   -1.20000
AFIX   0
C52   1    0.848696    0.460761    0.846383    11.00000    0.07367    0.04533 =
         0.11752    0.01561    0.01895    0.00537
AFIX 137
H52A  2    0.887011    0.494484    0.784837    11.00000   -1.50000
H52B  2    0.863658    0.482963    0.946293    11.00000   -1.50000
H52C  2    0.733640    0.450408    0.792692    11.00000   -1.50000
AFIX   0
C53   1    0.912288    0.353011    1.115032    11.00000    0.07051    0.06007 =
         0.06474   -0.01436    0.02988   -0.01572
AFIX  23
H53A  2    0.867275    0.313438    1.160460    11.00000   -1.20000
H53B  2    0.846299    0.397252    1.110313    11.00000   -1.20000
AFIX   0
C54   1    1.084751    0.368321    1.221828    11.00000    0.09284    0.15073 =
         0.06655   -0.03043    0.00905   -0.02973
AFIX 137
H54A  2    1.126100    0.411604    1.185833    11.00000   -1.50000
H54B  2    1.153469    0.326257    1.222277    11.00000   -1.50000
H54C  2    1.085649    0.376953    1.326088    11.00000   -1.50000
HKLF 4
REM  Z in P2(1)
REM R1 =  0.0399 for   4031 Fo > 4sig(Fo)  and  0.0560 for all   4906 data
REM    311 parameters refined using      1 restraints
END
WGHT      0.0594      0.0000
REM Highest difference peak  0.208,  deepest hole -0.208,  1-sigma level  0.035
Q1    1   0.7046  0.2358  0.8036  11.00000  0.05    0.21
Q2    1   0.6721  0.2370  0.8931  11.00000  0.05    0.19
Q3    1   0.7420  0.2751  0.9049  11.00000  0.05    0.16
Q4    1   0.7385  0.1952  0.9059  11.00000  0.05    0.16
Q5    1   0.8674  0.2773  0.8820  11.00000  0.05    0.15
Q6    1   0.7787  0.2071  0.7583  11.00000  0.05    0.15
Q7    1   1.0251  0.3422  1.1172  11.00000  0.05    0.14
Q8    1   0.6738  0.2421  0.6799  11.00000  0.05    0.14
Q9    1   0.3376  0.1623  1.0361  11.00000  0.05    0.14
Q10   1   0.2998  0.0130  0.6029  11.00000  0.05    0.13
Q11   1   0.5807  0.0820  1.0834  11.00000  0.05    0.13
Q12   1   0.8604  0.2380  0.4682  11.00000  0.05    0.13
Q13   1   0.6967  0.0023  1.2541  11.00000  0.05    0.13
Q14   1   0.6384  0.1068  1.1280  11.00000  0.05    0.13
Q15   1   0.7146  0.2383  0.4438  11.00000  0.05    0.13
Q16   1   0.4593  0.1875  1.0236  11.00000  0.05    0.12
Q17   1   0.9800  0.1672  0.9539  11.00000  0.05    0.12
Q18   1   0.4562  0.2927  1.0386  11.00000  0.05    0.12
Q19   1   0.5485  0.0751  1.3357  11.00000  0.05    0.12
Q20   1   0.7058  0.1080  0.7643  11.00000  0.05    0.12
;
data_global
_journal_date_recd_electronic     2011-03-23
_journal_date_accepted     2011-04-03
_journal_name_full     'Acta Crystallographica, Section E'
_journal_year     2011
_journal_volume     67
_journal_issue      5
_journal_page_first     m549
_journal_page_last     m550
_journal_paper_category     QM
_journal_coeditor_code     WM2469
_publ_contact_author_name     'Wanli Nie'
_publ_contact_author_address
;
Key Laboratory of Synthetic and Natural Chemistry of the Ministry of Education,
College of Chemistry and Material Science, the North-West University of Xi'an,
Taibai Bei avenue 229, Xi'an 710069, Shaanxi Province
People's Republic of China
;
_publ_contact_author_email     'niewl126@126.com'
_publ_contact_author_fax     '+86(29)88303947'
_publ_contact_author_phone     '+86(29)88303947'
_publ_section_title
;\
{2-[(\h^5^-Cyclopentadienyl)diphenylmethyl]-1<i>H</i>-imidazolido-\
\k<i>N</i>}bis(<i>N</i>,<i>N</i>-diethylamido)titanium(IV)
;
loop_
    _publ_author_name
    _publ_author_footnote
    _publ_author_address
    'Cai, Xianfeng'
;
Part of the Masters degree thesis, The North-West University, Xi'an 2011
People's Republic of China.
;
;
Key Laboratory of Synthetic and Natural Chemistry of the Ministry of Education,
College of Chemistry and Material Science, The North-West University of Xi'an,
Taibai Bei Avenue 229, Xi'an 710069, Shaanxi Province
People's Republic of China
;
    'Xu, Yingying' .
;
Key Laboratory of Synthetic and Natural Chemistry of the Ministry of Education,
College of Chemistry and Material Science, The North-West University of Xi'an,
Taibai Bei Avenue 229, Xi'an 710069, Shaanxi Province
People's Republic of China
;
    'Nie, Wanli' .
;
Key Laboratory of Synthetic and Natural Chemistry of the Ministry of Education,
College of Chemistry and Material Science, The North-West University of Xi'an,
Taibai Bei Avenue 229, Xi'an 710069, Shaanxi Province
People's Republic of China
;
    'Borzov, Maxim V.' .
;
Key Laboratory of Synthetic and Natural Chemistry of the Ministry of Education,
College of Chemistry and Material Science, The North-West University of Xi'an,
Taibai Bei Avenue 229, Xi'an 710069, Shaanxi Province
People's Republic of China
;
_exptl_special_details
;
(1-Diethoxymethyl-1<i>H</i>-imidazol-2-yl)lithium: To a solution of
1-diethoxymethyl-1<i>H</i>-imidazole (12.1 g,0.071 mol) in dry THF (200 ml)
kept under Ar at 208 K, a solution of <i>n</i>-BuLi in hexane (33 ml,
2.2<i>M</i>, 0.071 mol) was added with a syringe at a rate sufficient to
maintain the temperature below 233 K. After the addition, the pale-yellow
solution was left for 15 min at 233 K prior to use.
(Cyclopenta-1,3-dien-1(or2)-yl)diphenylmethyl-1<i>H</i>-imidazole, II: A
solution of 6,6-diphenylfulvene (15.0 g,0.065 mol) in THF (100 ml) was added to
the solution of (1-diethoxymethyl-1<i>H</i>-imidazol-2-yl)lithium in THF (see
above) during 30 min at 233 K. After additional stirring for 5 min at the same
temperature the cooling bath was removed, the mixture was allowed to warm
gradually up to room temperature and left to stay overnight. The mixture was
diluted with diethyl ether (100 ml), cooled in an ice bath, and extracted with
0.5 N aqueous HC1 (450 ml). The combined acid extracts (pH4--5) were
neutralized with solid NaHCO~3~, extracted with CHC1~3~ (3\\times100 mL) and
dried with MgSO~4~. Removal of the solvents under reduced pressure yielded a
dark red solid which was subjected to a column chromatography [silica gel (100
mesh), ethyl acetate: petroleum ether (volume ratio 2:3)] that gave 4.82 g of
II as a pale-brown crystalline solid. Yield 22.8%. Compound II presents a
mixture of two isomers II<i>a</i> and II<i>b</i> (molar ratio 2: 9) --- ^1^H
NMR (298 K, CDCl~3~): \d = 3.07 (broadened s, 2H, CH~2~ in Cp, <b>b</b>), 3.23
(broadened s, 2H, CH~2~ in Cp, <b>a</b>), 5.95, 6.49 (both broadened s, 1H +
2H, CH in Cp, <b>b</b>), 6.15, 6.41 (both broadened s, 1H + 2H, CH in Cp,
<b>a</b>), 7.04 (broad s, 2H in respect to the sum of the relative integral
intensities for <b>a</b> and <b>b</b>, CH=CH inimidazole, <b>a</b>,<b>b</b>),
7.20--7.39 (m, 10H in respect to the sum of the relative integral intensities
for <b>a</b> and <b>b</b>, CH in Ph, <b>a</b>,<b>b</b>), 8.69 (very broad s,
1H in respect to the sum of the relative integral intensities for <b>a</b> and
<b>b</b>, NH, <b>a</b>,<b>b</b>). --- ^13^C{^1^H} NMR (298 K, CDCl~3~) isomer
<b>a</b>: \d = 40.76 (CH~2~), 57.01 (>C<), 114.67 (NCH=CHN), 126.84
(<i>p</i>CH),127.91, 129.49 (<i>o</i>,<i>m</i>CH), 131.36, 133.11, 135.55
(CH in Cp), 144.29 [<i>ipso</i>-C in Ph], 150.22 (C in Cp), 150.89 (=NCN);
isomer <b>b</b>: \d = 126.98 (<i>p?</i>CH), 127.98, 129.47
(<i>o</i>,<i>m?</i>CH), 145.01 [<i>ipso</i>-C in Ph] (other signals in
<b>b</b> isomer are not observed due to their low intensity). --- EI MS (70
eV) <i>m/z</i> (%): 298 (100) [<i>M</i>]^+.^, 297 (49) [M--H^.^]^+^, 271 (40)
[M--HCN]^+.^, 221 (88) [M--Ph^.^]^+^, 206 (11) [M--Ph^.^--NH]^+^, 195 (13)
[M--Ph^.^--C~2~H~2~]^+^, 165 (20) [C~13~H~9~]^+^. --- Anal. Found: C, 84.13;
H, 5.51; N, 9.22%. C~21~H~18~N~2~ Calc.: C, 84.53; H, 6.08; N, 9.39%.
[2-[(\h^5^-Cyclopentadienyl)(diphenyl)methyl]-1<i>H</i>-imidazolido-\
\k<i>N</i>]bis(<i>N</i>,<i>N</i>-diethylamido)titanium(IV), C~29~H~36~N~4~Ti,
I: The solutions of equimolar amounts of Ti(NEt~2~)~4~ (0.77 g, 2.25 mmol) and
II (0.67 g, 2.25 mmol) in toluene (20 ml) were mixed and heated in a water
bath (353 K) for 8 h. The reaction mixture was then concentrated till dryness
(trapping of the volatile components into an adjacent vessel cooled with liquid
N~2~) and extracted with hexane (6 \\times 40 ml). Pure I was obtained by
recrystallization from hot hexane (50 ml). Yield 0.76 g (69%). --- ^1^H NMR
(298 K, C~6~D~6~): \d = 0.72 (t, 12 H, NCH~2~C<i>H</i>~3~), 3.28 (q, 8 H,
NC<i>H</i>~2~CH~3~), 5.82, 5.92 (both m, both 2 H, CH in Cp), 7.09, 7.19, 7.32
(all m, <i>p</i>-, <i>m</i>-, and <i>o</i>-CH in Ph, in respective order),
7.19, 7.50 (unresolved AB spin system, overlaps with CH---Ph signals,
imidazole ring protons).
;
