# Supplementary material for: {2-[(η5-Cyclo­penta­dien­yl)diphenyl­meth­yl]-1H-imidazolido-κN}bis­(N,N-diethyl­amido)­titanium(IV)
Source: Acta Crystallogr Sect E Struct Rep Online. 2011 Apr 7;67(Pt 5):m549–50. doi: 10.1107/S1600536811012396 (PMC3089115; doi:10.1107/S1600536811012396)
Supplement: Supplementary file 2 [file e-67-0m549-Isup2.hkl]

# 


# h,k,l, Fc-squared, Fo-squared, sigma(Fo-squared) and status flag 


# 


data_I


_shelx_title ' Z in P2(1)' 


_shelx_refln_list_code          4 


_shelx_F_calc_maximum      108.70 


_exptl_crystal_F_000       520.00 


_reflns_d_resolution_high  0.8108 


 


loop_ 


 _symmetry_equiv_pos_as_xyz 


 'x, y, z' 


 '-x, y+1/2, -z' 


 


_cell_length_a     8.6495 


_cell_length_b    17.9486 


_cell_length_c     9.1130 


_cell_angle_alpha  90.000 


_cell_angle_beta  110.603 


_cell_angle_gamma  90.000 


 


_shelx_F_squared_multiplier     1.000 


 


loop_ 


 _refln_index_h 


 _refln_index_k 


 _refln_index_l 


 _refln_F_squared_calc 


 _refln_F_squared_meas 


 _refln_F_squared_sigma 


 _refln_observed_status 


   0 -22   0       51.56       54.06     10.88 o 


   1 -22   0       14.00       15.23      9.26 o 


   1 -21   0       36.18       51.51      7.64 o 


   2 -21   0       36.23       47.28      7.20 o 


   3 -21   0       18.15       29.86      8.45 o 


   0 -20   0      136.94      120.96     12.39 o 


   1 -20   0       14.73       17.08      6.38 o 


   2 -20   0       31.60       40.20      7.23 o 


   3 -20   0       22.14       17.36      8.45 o 


   4 -20   0       17.39       26.39      8.10 o 


   1 -19   0      141.90      165.58     10.27 o 


   2 -19   0        6.81        6.12      5.74 o 


   3 -19   0        4.38        5.90      7.99 o 


   4 -19   0       59.05       59.38      9.38 o 


   5 -19   0       16.82       23.27      8.68 o 


   0 -18   0      205.47      210.44     15.16 o 


   1 -18   0       29.59       33.12      6.46 o 


   2 -18   0       45.63       49.93      6.87 o 


   3 -18   0       35.46       38.57      6.89 o 


   4 -18   0       23.03       23.84      8.45 o 


   5 -18   0       93.43       91.44     10.53 o 


   1 -17   0      273.24      265.26     12.62 o 


   2 -17   0       83.12       73.75     11.69 o 


   3 -17   0       41.72       40.70      6.00 o 


   4 -17   0       70.58       76.63      9.95 o 


   5 -17   0       11.74       24.66      7.99 o 


   6 -17   0       92.69       85.08      9.72 o 


   0 -16   0      367.87      354.09     16.78 o 


   1 -16   0       60.19       61.22      7.87 o 


   2 -16   0      174.52      185.36      9.61 o 


   3 -16   0      151.72      137.01      9.49 o 


   4 -16   0      125.03      114.47      9.20 o 


   5 -16   0      101.01      104.41      9.95 o 


   6 -16   0        1.58        5.56      6.83 o 


   1 -15   0      263.73      244.46     10.52 o 


   2 -15   0       52.42       53.67      6.58 o 


   3 -15   0       90.69       80.42      6.58 o 


   4 -15   0      322.73      312.15     11.58 o 


   5 -15   0        2.68        4.40      6.95 o 


   6 -15   0       78.42       73.16      9.26 o 


   7 -15   0        5.97        3.47      7.06 o 


   0 -14   0      354.10      336.38     16.67 o 


   1 -14   0      122.57      112.03      7.28 o 


   2 -14   0      158.68      169.93     16.67 o 


   3 -14   0       92.97       73.98      6.50 o 


   4 -14   0       41.41       28.14      8.33 o 


   5 -14   0      212.91      191.34     12.85 o 


   6 -14   0       21.11       24.77      6.83 o 


   7 -14   0       17.70       10.65      6.48 o 


   1 -13   0      615.56      602.45     14.94 o 


   2 -13   0       62.43       59.16      5.85 o 


   3 -13   0       48.30       56.47     20.95 o 


   5 -13   0       42.59       23.58      8.86 o 


   6 -13   0      107.52       91.21      9.38 o 


   7 -13   0       15.92       12.27      6.83 o 


   8 -13   0        1.65        5.67      6.71 o 


   0 -12   0      715.78      709.33     23.27 o 


   1 -12   0       65.53       59.14      5.24 o 


   2 -12   0       41.14       34.09      5.01 o 


   3 -12   0      161.16      142.92      8.27 o 


   5 -12   0       45.11       38.74      4.84 o 


   6 -12   0       31.23       33.45      7.41 o 


   7 -12   0       47.94       39.24      7.06 o 


   8 -12   0       14.11       12.15      7.06 o 


   1 -11   0      264.16      245.70      8.73 o 


   2 -11   0      142.33      139.90      9.67 o 


   3 -11   0      119.33      105.19     10.59 o 


   5 -11   0       26.92       20.12      4.57 o 


   6 -11   0      162.90      151.17     10.42 o 


   7 -11   0       52.65       44.10      7.76 o 


   8 -11   0       29.95       28.13      6.95 o 


   0 -10   0      255.49      200.25     11.11 o 


   1 -10   0      690.93      705.04     15.22 o 


   2 -10   0      634.08      643.91     14.36 o 


   3 -10   0      259.35      214.28     15.34 o 


   4 -10   0       52.28       44.68      7.18 o 


   5 -10   0      525.76      444.39     28.24 o 


   6 -10   0       49.70       42.07      5.27 o 


   7 -10   0        8.94        6.02      6.02 o 


   8 -10   0       53.86       32.29      6.95 o 


   1  -9   0     3010.97     3148.75     55.49 o 


   2  -9   0      265.09      241.89      7.59 o 


   3  -9   0      150.87      130.94     24.37 o 


   4  -9   0      554.74      511.62     18.17 o 


   5  -9   0       51.26       42.68     13.49 o 


   6  -9   0      166.91      170.25      7.37 o 


   7  -9   0       26.40       23.84      6.71 o 


   8  -9   0        2.54        2.43      6.25 o 


   9  -9   0       18.31       15.86      7.29 o 


   0  -8   0     3209.04     3250.78     80.45 o 


   1  -8   0     1011.37     1047.02     20.18 o 


   2  -8   0     1125.85     1176.43     22.30 o 


   3  -8   0      543.66      513.92     10.56 o 


   5  -8   0      685.58      434.65     15.05 o 


   6  -8   0       37.53       28.33      4.25 o 


   7  -8   0       22.49       36.35      6.95 o 


   8  -8   0      112.06      128.02     10.19 o 


   9  -8   0       14.58       11.81      6.83 o 


   1  -7   0      575.65      606.85     12.60 o 


   2  -7   0      508.91      471.29     10.35 o 


   3  -7   0      365.51      339.60      7.81 o 


   4  -7   0      737.64      681.94     13.88 o 


   5  -7   0      139.53      137.84      6.47 o 


   6  -7   0      622.15      386.84     14.35 o 


   7  -7   0       89.96       77.57      6.37 o 


   8  -7   0       21.92       27.78      6.71 o 


   9  -7   0       53.01       62.39      8.57 o 


   0  -6   0     1146.13     1094.21     28.94 o 


   1  -6   0     1204.58     1203.27     22.06 o 


   2  -6   0      195.31      170.41     27.61 o 


   3  -6   0      749.12      761.63     14.37 o 


   4  -6   0      130.77      131.02      7.64 o 


   5  -6   0     1155.48     1117.23     21.53 o 


   6  -6   0       29.05       28.36      4.63 o 


   7  -6   0      104.71       93.18      8.22 o 


   8  -6   0      106.49      110.31      9.38 o 


   9  -6   0       16.10       22.92      7.18 o 


   1  -5   0     1389.65     1354.68     24.39 o 


   2  -5   0        0.88        0.00      1.85 o 


   3  -5   0      657.90      657.97     12.59 o 


   4  -5   0      910.36      865.05     16.59 o 


   5  -5   0       13.20       11.53      3.88 o 


   6  -5   0      273.40      255.79      8.92 o 


   7  -5   0      235.86      212.17      7.94 o 


   8  -5   0      144.92      147.93     10.19 o 


   9  -5   0       52.49       47.57      7.87 o 


   0  -4   0     3541.02     3569.68     86.47 o 


   1  -4   0     5780.87     5655.65    211.83 o 


   2  -4   0     2381.70     2394.91     59.03 o 


   3  -4   0      802.70      800.15     14.77 o 


   4  -4   0      318.12      303.15      7.81 o 


   5  -4   0      818.49      750.07     15.36 o 


   6  -4   0       60.88       59.84      6.37 o 


   7  -4   0       92.47       97.64      5.84 o 


   8  -4   0      110.04      109.15      6.42 o 


   9  -4   0        3.52        6.13      6.13 o 


   2  -3   0     1246.19     1295.50     32.87 o 


   3  -3   0     1239.59     1244.00     21.98 o 


   5  -3   0       13.20       20.64      3.30 o 


   6  -3   0       90.25       87.76      7.29 o 


   7  -3   0      136.79      137.03      7.33 o 


   8  -3   0       71.72       74.34      5.57 o 


   9  -3   0       46.92       53.09      5.56 o 


   0  -2   0     5341.39     5295.08    129.41 o 


   1  -2   0     2138.98     2247.44     54.64 o 


   2  -2   0      280.89      244.68      6.25 o 


   4  -2   0      559.26      592.43     12.11 o 


   5  -2   0     1281.07     1295.78     24.01 o 


   6  -2   0       77.44       82.00      5.45 o 


   7  -2   0       61.58       61.54      4.89 o 


   8  -2   0      109.48      107.04      9.43 o 


   9  -2   0        6.57        5.01      4.35 o 


   1  -1   0     9092.53     9542.84    229.88 o 


   2  -1   0     3317.93     3334.62     55.35 o 


   3  -1   0      192.56      198.91      5.67 o 


   4  -1   0     1202.38     1201.13     21.89 o 


   5  -1   0       28.09       34.61      5.90 o 


   6  -1   0      249.14      257.96     15.74 o 


   7  -1   0        9.78        5.20      4.17 o 


   8  -1   0       28.70       28.90      6.42 o 


   9  -1   0      123.41      125.71      7.41 o 


   1   0   0     1007.53     1111.92     27.20 o 


   2   0   0      424.81      440.61      8.88 o 


   3   0   0     2133.20     2129.05     36.23 o 


   4   0   0      170.04      186.93      5.85 o 


   5   0   0      447.39      444.50     10.63 o 


   6   0   0        5.75        1.26      6.83 o 


   7   0   0      441.24      437.22     14.82 o 


   8   0   0       33.67       27.22      4.73 o 


   9   0   0       13.19        6.09      4.80 o 


   1   1   0     9061.56     9387.62    227.11 o 


   2   1   0     3341.43     3520.23     58.50 o 


   3   1   0      177.56      180.15      5.67 o 


   4   1   0     1163.80     1182.35     21.61 o 


   5   1   0       29.02       37.22      3.54 o 


   6   1   0      238.64      225.60      8.06 o 


   7   1   0       12.89        6.83      4.20 o 


   8   1   0       26.61       26.30      4.58 o 


   9   1   0      124.50      137.63     11.11 o 


   2   2   0      255.20      252.95      6.25 o 


   3   2   0      226.99      215.87      7.18 o 


   4   2   0      545.62      615.81     12.68 o 


   5   2   0     1240.03     1274.61     23.73 o 


   6   2   0       70.47       76.24      5.20 o 


   7   2   0       60.52       58.52      5.12 o 


   8   2   0      120.01      122.25      7.05 o 


   9   2   0        6.63        8.10      6.48 o 


   1   3   0      567.15      600.05     12.79 o 


   2   3   0     1216.99     1298.74     31.37 o 


   3   3   0     1231.01     1253.86     22.26 o 


   4   3   0      755.94      729.68     14.53 o 


   5   3   0       14.30       20.29      3.53 o 


   6   3   0      103.09       97.27      5.45 o 


   7   3   0      136.61      145.20      7.15 o 


   8   3   0       72.66       70.91     10.53 o 


   9   3   0       46.24       60.42      9.14 o 


   0   4   0     3644.73     3831.28     94.69 o 


   1   4   0     5706.74     5804.52    251.87 o 


   2   4   0     2391.06     2541.02     35.80 o 


   3   4   0      822.64      853.20     15.76 o 


   4   4   0      322.31      327.30      6.43 o 


   5   4   0      795.55      765.68     15.75 o 


   6   4   0       64.22       52.42      4.84 o 


   7   4   0      106.10      107.91      6.30 o 


   8   4   0       98.78      108.11      9.61 o 


   9   4   0        3.33        9.72      6.83 o 


   1   5   0     1381.62     1478.32     21.49 o 


   2   5   0        3.41        4.34      1.82 o 


   3   5   0      657.59      706.48     13.75 o 


   4   5   0      912.79      901.69     32.06 o 


   5   5   0       14.40       12.50      5.32 o 


   6   5   0      290.63      278.92      9.29 o 


   7   5   0      225.90      235.88     10.13 o 


   8   5   0      136.63      126.63     10.65 o 


   9   5   0       59.07       63.20      8.80 o 


   0   6   0     1179.34     1231.14     33.22 o 


   1   6   0     1172.80     1246.65     20.95 o 


   2   6   0      215.17      226.76      6.82 o 


   3   6   0      722.17      770.77     17.19 o 


   4   6   0      127.30      126.32      5.80 o 


   5   6   0     1193.70     1226.28     32.99 o 


   6   6   0       33.76       32.41      7.06 o 


   7   6   0      102.62      108.58      9.03 o 


   8   6   0      106.30      111.93     10.30 o 


   9   6   0       16.02       12.15      7.52 o 


   1   7   0      604.99      686.19     11.19 o 


   2   7   0      483.57      459.19     10.28 o 


   3   7   0      374.47      390.11     18.12 o 


   4   7   0      748.17      753.33     15.59 o 


   5   7   0      137.05      134.62     11.34 o 


   6   7   0      640.45      622.17     21.07 o 


   7   7   0       86.69       89.82      8.57 o 


   8   7   0       19.74       30.33      7.64 o 


   9   7   0       53.41       60.54      9.03 o 


   0   8   0     3142.91     3309.70     83.80 o 


   1   8   0     1035.70     1140.36     17.54 o 


   2   8   0     1120.73     1268.21     22.01 o 


   3   8   0      499.82      524.59     13.31 o 


   4   8   0      147.40      152.50      6.87 o 


   5   8   0      696.37      727.16     23.03 o 


   6   8   0       32.39       37.74      7.76 o 


   7   8   0       20.81       15.16      7.29 o 


   8   8   0      115.33      131.15     11.23 o 


   9   8   0       14.98       12.15      7.99 o 


   1   9   0     2980.14     3361.24     47.69 o 


   2   9   0      262.04      242.98      6.47 o 


   3   9   0      146.60      168.52      7.07 o 


   4   9   0      533.80      549.71     13.18 o 


   5   9   0       51.52       53.71      7.87 o 


   6   9   0      164.16      165.18     11.46 o 


   7   9   0       23.28       32.99      7.99 o 


   8   9   0        1.90        3.59      7.41 o 


   9   9   0       19.20       22.34      8.80 o 


   0  10   0      265.90      250.14     12.85 o 


   1  10   0      698.60      780.23     13.31 o 


   2  10   0      610.27      671.53     12.14 o 


   3  10   0      264.48      262.08      8.62 o 


   4  10   0       53.74       48.21      4.80 o 


   5  10   0      503.89      516.14     19.10 o 


   6  10   0       49.98       41.79      7.76 o 


   7  10   0        6.63        9.72      6.60 o 


   8  10   0       52.31       46.88      8.33 o 


   1  11   0      267.91      273.15      7.16 o 


   2  11   0      130.20      144.29     11.17 o 


   4  11   0      100.11       99.43      5.78 o 


   5  11   0       28.02       33.34      7.52 o 


   6  11   0      158.49      164.95     11.34 o 


   7  11   0       44.32       51.63      8.22 o 


   8  11   0       30.90       25.00      7.87 o 


   0  12   0      695.85      781.67     26.97 o 


   1  12   0       67.66       80.57      6.25 o 


   2  12   0       36.99       37.71      4.21 o 


   3  12   0      162.21      170.95      8.37 o 


   4  12   0      138.03      152.77      9.95 o 


   5  12   0       39.08       48.85      7.52 o 


   6  12   0       30.63       31.60      7.06 o 


   7  12   0       48.00       58.11      9.26 o 


   8  12   0       16.30       22.80      7.76 o 


   1  13   0      627.85      648.52     17.39 o 


   2  13   0       66.29       69.98      4.66 o 


   3  13   0       44.45       48.99      5.51 o 


   4  13   0      141.29      152.21      7.98 o 


   5  13   0       41.37       37.74      6.71 o 


   6  13   0      101.61      109.15      9.95 o 


   7  13   0       11.77        9.49      7.06 o 


   8  13   0        1.62       14.01      8.33 o 


   0  14   0      368.47      398.30     20.95 o 


   1  14   0      128.20      130.60      8.46 o 


   2  14   0      165.69      195.80      8.41 o 


   3  14   0      104.93      108.56      6.59 o 


   4  14   0       44.20       51.10      9.67 o 


   5  14   0      210.39      235.90     13.66 o 


   6  14   0       18.18       16.90      7.64 o 


   7  14   0       14.85       14.58      8.22 o 


   1  15   0      280.60      296.45     19.62 o 


   2  15   0       43.52       46.90      6.72 o 


   3  15   0       83.08       85.70      9.84 o 


   4  15   0      328.26      193.42     12.62 o 


   5  15   0        2.32        0.00      6.48 o 


   6  15   0       84.08       98.39     10.19 o 


   7  15   0        7.29       19.79      8.57 o 


   0  16   0      373.61      378.74     19.68 o 


   1  16   0       54.85       60.15      7.10 o 


   2  16   0      162.12      175.75     10.07 o 


   3  16   0      157.34      143.07     12.04 o 


   4  16   0      127.85      120.38      9.61 o 


   5  16   0      102.25      116.56     10.19 o 


   6  16   0        1.74        0.00      6.37 o 


   1  17   0      274.02      270.67     12.81 o 


   2  17   0       72.20       70.96      9.95 o 


   3  17   0       42.50       38.89      9.84 o 


   5  17   0       11.33        8.91      7.41 o 


   6  17   0       97.67      105.68     10.88 o 


   0  18   0      201.52      243.89     17.48 o 


   1  18   0       26.87       35.09      7.47 o 


   2  18   0       45.76       62.27     11.00 o 


   3  18   0       38.41       38.89     10.30 o 


   1  19   0      142.17      160.88     10.23 o 


   2  19   0        6.81        7.18     10.07 o 


   3  19   0        3.98        0.00      9.26 o 


   0  20   0      143.71      152.10     14.35 o 


   1  20   0       12.93       16.32     11.00 o 


   2  20   0       29.46        5.56     10.53 o 


   3  20   0       25.25       24.08     10.65 o 


   1  21   0       39.00       45.72     12.50 o 


   2  21   0       35.71       35.77     11.81 o 


   3  21   0       15.85        5.90     11.11 o 


  -1 -22   1       73.90       94.80     12.50 o 


   0 -22   1       29.50       41.14      9.38 o 


  -3 -21   1        5.51       11.23      9.03 o 


  -2 -21   1       95.97      126.98     12.96 o 


  -1 -21   1        2.31        7.52      5.83 o 


   0 -21   1       98.53      101.28      8.46 o 


   1 -21   1       36.87       38.97      6.78 o 


   2 -21   1        1.50        6.20      6.08 o 


  -4 -20   1        6.30        8.91      8.57 o 


  -3 -20   1       43.85       55.45      9.61 o 


  -2 -20   1        8.31       14.01      8.91 o 


  -1 -20   1       55.32       67.13      7.47 o 


   0 -20   1       21.63       26.46      6.22 o 


   1 -20   1       16.40       19.08      5.87 o 


   2 -20   1       55.58       51.92      7.17 o 


   3 -20   1        8.03        5.80      5.87 o 


  -5 -19   1        7.87       12.27      8.33 o 


  -4 -19   1       32.74       45.37      9.61 o 


  -3 -19   1        0.64        8.45      8.57 o 


  -2 -19   1       57.00       54.73      7.11 o 


  -1 -19   1        2.15        2.14      5.83 o 


   0 -19   1       47.46       49.49      6.67 o 


   1 -19   1      174.84      172.08     10.20 o 


   2 -19   1        3.69        4.30      5.78 o 


   3 -19   1       15.79       13.31      6.05 o 


   4 -19   1       16.85       32.99      8.57 o 


  -6 -18   1       29.67       26.85      7.99 o 


  -5 -18   1       38.18       41.67      8.57 o 


  -4 -18   1        4.18        1.04      7.76 o 


  -3 -18   1      151.97      161.71     13.08 o 


  -2 -18   1        0.86        0.00      5.49 o 


  -1 -18   1      136.69      132.40      8.27 o 


   0 -18   1      166.51      173.71     11.69 o 


   1 -18   1       73.53       70.82      6.86 o 


   2 -18   1      107.19      112.27      7.94 o 


   3 -18   1       15.84       23.49      5.81 o 


   4 -18   1       75.27       74.19      8.51 o 


   5 -18   1       34.08       45.84      8.33 o 


  -6 -17   1       40.92       36.23      8.10 o 


  -5 -17   1       58.17       59.03      9.61 o 


  -4 -17   1      235.90      200.95     13.31 o 


  -3 -17   1       41.28       32.18      8.33 o 


  -2 -17   1      178.89      178.26     15.80 o 


  -1 -17   1      143.33      135.27      8.20 o 


   0 -17   1      152.34      150.65     16.32 o 


   1 -17   1       38.75       46.23      6.43 o 


   2 -17   1       19.99       16.93      5.19 o 


   3 -17   1      177.80      168.42     17.13 o 


   4 -17   1       33.53       40.30      6.32 o 


   5 -17   1       30.27       32.29      8.45 o 


   6 -17   1       40.47       44.10      8.91 o 


  -7 -16   1        2.51        9.03      7.52 o 


  -6 -16   1       95.72       78.02      9.95 o 


  -5 -16   1       39.83       37.97      8.57 o 


  -4 -16   1      215.61      225.37     14.24 o 


  -2 -16   1       36.55       39.88      5.73 o 


  -1 -16   1       88.65       79.58      6.83 o 


   0 -16   1       77.92       77.28      8.28 o 


   1 -16   1      197.50      190.04     11.98 o 


   2 -16   1       17.68       21.40      5.57 o 


   3 -16   1       55.77       49.07      5.91 o 


   4 -16   1      112.35       96.52      6.93 o 


   5 -16   1       84.75       57.88      8.80 o 


   6 -16   1       10.49        1.50      6.71 o 


  -7 -15   1       48.25       48.27      8.68 o 


  -6 -15   1       36.03       37.74      7.64 o 


  -5 -15   1      241.70      201.29     12.62 o 


  -4 -15   1      235.97      204.42     12.62 o 


  -3 -15   1       92.27       68.17      5.91 o 


  -2 -15   1      319.51      299.43     11.37 o 


  -1 -15   1      228.67      198.58     10.30 o 


   0 -15   1      207.42      184.07     24.42 o 


   1 -15   1      174.11      161.28      8.61 o 


   2 -15   1      122.69      118.73      7.16 o 


   3 -15   1       95.46       90.63      6.30 o 


   4 -15   1       84.55       75.75      6.79 o 


   5 -15   1       21.46        7.20      6.31 o 


   6 -15   1       64.65       74.43      9.26 o 


  -8 -14   1       73.02       71.42      9.49 o 


  -7 -14   1       10.06        9.26      6.25 o 


  -6 -14   1      107.46      118.07      9.95 o 


  -5 -14   1      106.69      110.43     10.19 o 


  -4 -14   1       88.58       87.51      8.57 o 


  -3 -14   1      395.49      399.43     12.36 o 


  -2 -14   1        2.19        2.78      5.26 o 


  -1 -14   1      396.70      360.11     11.79 o 


   0 -14   1      150.72      144.27      9.95 o 


   1 -14   1       44.38       53.86      6.09 o 


   2 -14   1      361.83      345.08     11.79 o 


   3 -14   1       90.16       82.12      6.01 o 


   4 -14   1       87.55       82.09      9.38 o 


   5 -14   1       36.61       41.21      5.67 o 


   6 -14   1       23.62       22.22      6.95 o 


   7 -14   1       20.61       20.84      6.71 o 


  -8 -13   1       23.12       26.97      6.95 o 


  -7 -13   1       63.17       70.61      9.03 o 


  -6 -13   1       26.01       26.28      6.71 o 


  -5 -13   1      359.25      361.73     16.21 o 


  -4 -13   1      152.12      151.07      8.91 o 


  -3 -13   1      162.69      159.27      8.74 o 


  -2 -13   1      287.00      172.82     11.23 o 


  -1 -13   1      129.24      125.83      7.30 o 


   0 -13   1      252.06      234.45      9.72 o 


   1 -13   1      254.14      235.76      9.37 o 


   2 -13   1       88.26       81.87      6.66 o 


   3 -13   1      200.29      189.20      8.91 o 


   4 -13   1      243.53      234.19      9.14 o 


   5 -13   1        4.57        5.65      4.42 o 


   6 -13   1       60.32       47.57      7.52 o 


   7 -13   1        7.61       13.31      6.37 o 


  -8 -12   1       53.26       68.87      8.80 o 


  -7 -12   1        3.85        1.16      6.25 o 


  -6 -12   1      191.40      180.92     11.23 o 


  -5 -12   1       59.54       62.51      8.22 o 


  -4 -12   1      138.65      128.18     11.00 o 


  -3 -12   1      538.45      482.53     12.97 o 


  -2 -12   1       53.95       56.14      8.45 o 


  -1 -12   1      362.08      327.00     10.35 o 


   0 -12   1      124.27      103.04      6.34 o 


   1 -12   1       75.75       74.61      5.45 o 


   2 -12   1       14.83        8.20      4.39 o 


   3 -12   1       88.64       92.68      6.38 o 


   4 -12   1       85.83       81.98      6.31 o 


   5 -12   1       50.77       51.13      6.42 o 


   6 -12   1        4.12        0.00      4.27 o 


   7 -12   1       30.06       26.62      7.29 o 


   8 -12   1       12.14       22.92      7.18 o 


  -8 -11   1        2.73       17.13      6.71 o 


  -7 -11   1       47.49       37.50      7.41 o 


  -6 -11   1      194.32      169.92     10.65 o 


  -5 -11   1      224.08      195.74     11.58 o 


  -4 -11   1      341.96      316.87     10.39 o 


  -3 -11   1      267.21      257.47      9.36 o 


  -1 -11   1      396.44      367.67     10.65 o 


   0 -11   1      526.78      514.41     12.68 o 


   1 -11   1      544.91      511.46     12.93 o 


   2 -11   1      170.59      173.42     12.15 o 


   3 -11   1      167.14      150.41      7.77 o 


   4 -11   1       20.25       16.87      4.61 o 


   5 -11   1       45.13       43.11      4.86 o 


   6 -11   1       54.74       52.26      6.19 o 


   7 -11   1       11.58        4.98      5.79 o 


   8 -11   1       19.27       22.80      7.64 o 


  -9 -10   1       12.10       17.13      7.18 o 


  -8 -10   1       80.54       89.94      8.91 o 


  -7 -10   1        5.13        3.59      6.37 o 


  -6 -10   1       57.93       59.84      7.52 o 


  -5 -10   1       69.90       65.83      7.47 o 


  -4 -10   1      333.79      300.47      9.20 o 


  -3 -10   1      274.41      228.72      8.55 o 


  -2 -10   1      436.49      429.57      9.94 o 


  -1 -10   1     1095.21     1106.72     21.97 o 


   0 -10   1      276.49      271.40      8.72 o 


   1 -10   1      268.90      265.10      8.61 o 


   2 -10   1      570.73      510.47     12.48 o 


   3 -10   1       65.78       73.26      5.15 o 


   4 -10   1       91.81       88.24      6.19 o 


   5 -10   1      233.59      211.51      8.74 o 


   6 -10   1       81.01       75.86      5.89 o 


   7 -10   1        6.87        8.68      5.79 o 


   8 -10   1       10.59       12.85      7.06 o 


  -9  -9   1       24.27       23.84      7.06 o 


  -8  -9   1        7.24       11.34      5.56 o 


  -7  -9   1       85.64       89.71      8.33 o 


  -6  -9   1       61.85       47.00      7.18 o 


  -5  -9   1      393.69      346.47      9.90 o 


  -4  -9   1      370.89      357.08      7.55 o 


  -3  -9   1      408.16      393.21      8.70 o 


  -2  -9   1      513.24      468.38      8.39 o 


  -1  -9   1      385.43      356.83      9.32 o 


   0  -9   1      436.12      429.25     10.38 o 


   1  -9   1     1602.04     1554.17     28.89 o 


   2  -9   1        5.02        4.65      3.06 o 


   3  -9   1      165.81      162.58      6.87 o 


   4  -9   1      179.30      178.78      7.64 o 


   5  -9   1      153.56      149.76     14.82 o 


   6  -9   1      200.07      172.36      7.73 o 


   7  -9   1        0.10        0.00      6.54 o 


   8  -9   1       12.39       15.74      6.95 o 


  -9  -8   1       23.09       37.74      7.52 o 


  -8  -8   1      148.54      136.36     10.65 o 


  -7  -8   1       27.28       23.61      6.25 o 


  -6  -8   1       24.49       21.99      6.60 o 


  -5  -8   1      891.56      871.65     14.38 o 


  -4  -8   1     1085.86     1048.80     16.21 o 


  -3  -8   1     1100.91     1121.77     16.84 o 


  -2  -8   1      588.65      608.80     10.01 o 


  -1  -8   1     1264.01     1275.13     34.15 o 


   0  -8   1      723.58      683.82     14.16 o 


   1  -8   1     1289.58     1327.46     24.80 o 


   2  -8   1     1077.52     1046.27     20.34 o 


   3  -8   1      217.91      195.96      6.79 o 


   4  -8   1      198.20      190.66      7.81 o 


   5  -8   1      152.64      158.75      7.73 o 


   6  -8   1       90.25       85.48      6.48 o 


   7  -8   1       36.72       40.26      4.87 o 


   8  -8   1       20.63       24.89      7.18 o 


  -9  -7   1       65.03       55.45      7.41 o 


  -8  -7   1      125.59      126.86      9.61 o 


  -7  -7   1      195.61      180.80     10.19 o 


  -6  -7   1      329.84      299.03      7.43 o 


  -5  -7   1      402.68      356.59      7.68 o 


  -4  -7   1      866.70      814.99     12.97 o 


  -3  -7   1      128.00      117.82      4.10 o 


  -2  -7   1      744.74      740.87     11.51 o 


   0  -7   1     1910.96     1881.03     38.37 o 


   1  -7   1     1814.82     1727.02     31.06 o 


   2  -7   1     1029.70     1072.22     20.46 o 


   3  -7   1       49.46       39.92      2.37 o 


   4  -7   1      184.86      185.53      7.16 o 


   5  -7   1      261.81      252.68      8.63 o 


   6  -7   1      189.70      189.95     14.64 o 


   7  -7   1       11.52       12.72      4.51 o 


   8  -7   1       49.89       48.50      7.87 o 


   9  -7   1       14.72        9.38      7.06 o 


  -9  -6   1      153.51      163.33     11.58 o 


  -8  -6   1      173.09      185.67     11.58 o 


  -7  -6   1       10.49        5.23      4.75 o 


  -6  -6   1      117.90      116.24      4.94 o 


  -5  -6   1     1256.96     1223.40     18.67 o 


  -4  -6   1      630.86      655.81     10.80 o 


  -3  -6   1      623.41      616.91     16.63 o 


  -2  -6   1      253.11      248.11      4.92 o 


  -1  -6   1       45.99       41.09      2.88 o 


   0  -6   1       71.35       73.60      4.20 o 


   1  -6   1     2475.19     2432.98     42.64 o 


   2  -6   1     3699.62     3687.94     63.84 o 


   3  -6   1      367.50      421.11      7.63 o 


   4  -6   1       17.58       19.98      3.81 o 


   5  -6   1      272.91      263.24     13.83 o 


   6  -6   1       52.43       47.75     10.13 o 


   7  -6   1       55.20       55.39      5.03 o 


   8  -6   1       52.52       62.74      5.77 o 


   9  -6   1       17.75       18.40      7.41 o 


  -9  -5   1       97.97      106.49      9.14 o 


  -8  -5   1       99.99      101.64      6.13 o 


  -7  -5   1      335.65      311.77     36.52 o 


  -6  -5   1      153.87      153.66      9.55 o 


  -5  -5   1      242.38      232.69      5.73 o 


  -4  -5   1      598.24      529.25      9.00 o 


  -3  -5   1       82.84       74.63      3.23 o 


  -2  -5   1      868.92      861.31     12.73 o 


  -1  -5   1      903.66      912.39     17.02 o 


   0  -5   1     1230.98     1161.96     21.19 o 


   1  -5   1     2130.16     2054.24     36.01 o 


   2  -5   1      633.27      672.67     13.34 o 


   3  -5   1     1222.70     1211.05     17.97 o 


   4  -5   1      522.45      471.08      8.70 o 


   5  -5   1       48.11       50.17      3.75 o 


   6  -5   1       85.32       86.32      5.60 o 


   7  -5   1       44.05       45.03      6.60 o 


   8  -5   1       62.53       77.40      5.84 o 


   9  -5   1        9.06       13.08      6.25 o 


  -9  -4   1       97.87       99.24     15.05 o 


  -8  -4   1      186.63      180.05      7.92 o 


  -7  -4   1       17.60       14.94      6.42 o 


  -6  -4   1      307.01      279.66     20.03 o 


  -5  -4   1      136.27      122.11      7.29 o 


  -4  -4   1     1256.67     1266.56     33.22 o 


  -3  -4   1      650.75      593.80      9.32 o 


  -2  -4   1      576.54      513.86      8.07 o 


  -1  -4   1      684.22      738.91     14.10 o 


   0  -4   1     3392.16     3478.45     59.59 o 


   1  -4   1     2172.18     2138.79     37.24 o 


   2  -4   1      291.80      277.16      6.71 o 


   3  -4   1      419.31      413.10      7.40 o 


   4  -4   1      212.08      205.11      6.83 o 


   5  -4   1      444.61      421.61     12.67 o 


   6  -4   1       12.13       14.36      4.34 o 


   7  -4   1       52.06       44.56      6.95 o 


   8  -4   1       10.33       14.24      6.48 o 


   9  -4   1       10.55        7.52      6.60 o 


 -10  -3   1       74.11       85.54      9.84 o 


  -9  -3   1       39.00       42.54      5.34 o 


  -8  -3   1       29.83       23.70      4.52 o 


  -7  -3   1      394.29      397.38     11.18 o 


  -6  -3   1       13.49       12.56      3.81 o 


  -5  -3   1      300.78      273.94     15.40 o 


  -4  -3   1      768.21      740.95     14.31 o 


  -3  -3   1      169.33      103.83      5.09 o 


  -2  -3   1       89.15       95.52      3.57 o 


  -1  -3   1      144.82      139.45      4.14 o 


   0  -3   1     3202.16     3131.21     75.82 o 


   1  -3   1     3812.38     3902.39     66.63 o 


   2  -3   1     1653.53     1629.45     22.99 o 


   3  -3   1      879.34      831.37     15.61 o 


   4  -3   1      326.87      318.43      8.10 o 


   6  -3   1       47.92       44.14      6.25 o 


   7  -3   1       41.98       43.23      4.78 o 


   8  -3   1      110.78      107.77      7.93 o 


   9  -3   1       46.30       40.28      7.76 o 


 -10  -2   1       48.49       35.30      8.57 o 


  -9  -2   1       13.30       15.86      6.71 o 


  -8  -2   1       66.20       62.11      5.56 o 


  -7  -2   1       74.00       67.73      5.22 o 


  -6  -2   1      147.55      154.03      7.03 o 


  -5  -2   1     1074.36     1084.43     20.42 o 


  -4  -2   1      940.54      954.88     17.72 o 


  -3  -2   1      854.36      833.57     15.26 o 


  -2  -2   1     1821.46     1786.07     30.29 o 


  -1  -2   1     5070.69     4922.63     84.85 o 


   0  -2   1     3830.91     3839.73     92.37 o 


   1  -2   1     7113.14     6994.93    118.84 o 


   2  -2   1      109.40       99.78      4.05 o 


   3  -2   1      645.11      683.17     19.10 o 


   4  -2   1      607.24      572.51     12.07 o 


   5  -2   1      216.24      201.29      7.60 o 


   6  -2   1      216.75      214.04      8.23 o 


   7  -2   1       47.13       51.78      5.07 o 


   8  -2   1        5.58        8.81      4.46 o 


   9  -2   1       15.37       14.71      5.09 o 


 -10  -1   1        3.18        6.02      7.29 o 


  -9  -1   1      138.46      148.05     11.58 o 


  -8  -1   1       32.59       27.73      4.56 o 


  -7  -1   1      135.33      139.91      7.10 o 


  -6  -1   1       83.71       91.03      5.40 o 


  -5  -1   1      216.69      206.45      6.52 o 


  -4  -1   1     1625.73     1670.27     29.21 o 


  -3  -1   1      592.39      602.14     11.50 o 


  -2  -1   1     5715.85     5806.05     95.75 o 


  -1  -1   1      687.33      675.07     17.02 o 


   0  -1   1     2585.45     2612.06     63.32 o 


   1  -1   1     1133.03     1177.55     29.29 o 


   3  -1   1      107.63       93.31      4.01 o 


   4  -1   1      167.12      159.30      6.09 o 


   5  -1   1      706.23      700.37     14.94 o 


   6  -1   1       88.62       89.63      5.75 o 


   7  -1   1       28.13       32.38      4.73 o 


   8  -1   1      120.25      126.81     10.88 o 


   9  -1   1       51.79       53.66      5.77 o 


 -10   0   1      158.15      158.00     13.31 o 


  -9   0   1      123.70      139.02     11.00 o 


  -8   0   1        0.74        4.01      3.72 o 


  -7   0   1        8.58        5.82      3.84 o 


  -6   0   1      208.59      219.07      9.09 o 


  -5   0   1      215.18      217.31     11.00 o 


  -4   0   1     1299.02     1304.50     23.20 o 


  -3   0   1     1162.04     1154.63     20.29 o 


  -2   0   1    10076.08    10231.21    169.68 o 


  -1   0   1      459.78      435.92     11.23 o 


   0   0   1    11814.82    11575.22    279.66 o 


   1   0   1        1.89        4.98      1.62 o 


   2   0   1      293.95      265.65      6.34 o 


   3   0   1      658.50      663.41     12.85 o 


   4   0   1       18.46       20.31      4.80 o 


   5   0   1      324.84      330.31      9.30 o 


   6   0   1      225.70      213.32      9.14 o 


   7   0   1      335.85      362.69     10.87 o 


   8   0   1       11.90       14.02      4.63 o 


   9   0   1       20.48       21.28      4.83 o 


 -10   1   1        2.65        0.00      7.41 o 


  -9   1   1      136.13      153.49     12.62 o 


  -8   1   1       29.30       29.24      4.53 o 


  -7   1   1      149.09      142.12      6.87 o 


  -6   1   1       81.49       85.58      5.50 o 


  -5   1   1      228.10      210.37      7.99 o 


  -4   1   1     1606.60     1654.92     28.88 o 


  -3   1   1      604.58      623.37     11.74 o 


  -2   1   1     5783.52     5843.26     96.53 o 


   1   1   1     1112.18     1123.29     22.34 o 


   2   1   1      314.46      287.91      6.87 o 


   3   1   1       88.84       72.94      3.92 o 


   4   1   1      158.94      150.19      5.83 o 


   5   1   1      701.34      717.03     15.14 o 


   6   1   1       83.09       88.98      5.60 o 


   7   1   1       28.52       30.37      4.69 o 


   8   1   1      119.12      123.35      7.20 o 


   9   1   1       52.53       59.81      6.00 o 


 -10   2   1       46.26       42.13      8.45 o 


  -9   2   1       10.97       10.19      7.52 o 


  -8   2   1       78.16       89.59      8.68 o 


  -7   2   1       74.33       77.68      7.00 o 


  -6   2   1      144.60      137.68      6.64 o 


  -5   2   1     1041.05     1082.16     20.46 o 


  -4   2   1      934.72      951.03     17.56 o 


  -3   2   1      858.68      833.98     17.25 o 


  -2   2   1     1826.61     1836.26     31.00 o 


   1   2   1     7124.28     6848.71    154.76 o 


   2   2   1      103.93      101.66      4.21 o 


   3   2   1      661.93      710.77     14.93 o 


   4   2   1      568.99      537.61     11.66 o 


   5   2   1      191.24      181.38      7.14 o 


   6   2   1      217.79      208.68      8.26 o 


   7   2   1       42.90       53.89      5.27 o 


   8   2   1        4.67        2.81      4.40 o 


   9   2   1       13.60        8.91      7.52 o 


 -10   3   1       75.94       76.74     10.42 o 


  -9   3   1       40.78       43.18      8.57 o 


  -8   3   1       31.34       32.87      7.29 o 


  -7   3   1      394.74      406.30     16.55 o 


  -6   3   1       11.53        8.20      5.61 o 


  -5   3   1      280.82      256.38      7.40 o 


  -4   3   1      756.96      730.33     14.11 o 


  -3   3   1      168.93      186.69      6.48 o 


  -1   3   1      163.88      166.45      6.25 o 


   0   3   1     3195.03     3398.25     83.69 o 


   1   3   1     3655.31     3860.48     73.68 o 


   2   3   1     1646.14     1639.42     29.26 o 


   3   3   1      868.92      838.18     13.10 o 


   4   3   1      315.12      327.20      8.55 o 


   5   3   1      232.95      249.04      8.26 o 


   6   3   1       37.78       37.04      6.08 o 


   7   3   1       41.96       43.65      4.86 o 


   8   3   1      102.58       99.90      6.56 o 


   9   3   1       49.13       53.71      8.80 o 


 -10   4   1       24.06       21.41      8.80 o 


  -9   4   1      104.97      115.98     10.30 o 


  -8   4   1      187.11      225.49     14.01 o 


  -7   4   1       17.83       19.13      4.37 o 


  -6   4   1      303.57      293.28      8.80 o 


  -5   4   1      120.00      129.38      4.36 o 


  -4   4   1     1268.60     1329.19     19.56 o 


  -3   4   1      671.91      660.75     19.16 o 


  -2   4   1      586.92      499.54     39.30 o 


  -1   4   1      616.15      711.76     19.45 o 


   0   4   1     3319.39     3608.92     89.13 o 


   1   4   1     2163.05     2283.07     54.64 o 


   2   4   1      329.24      319.81      7.48 o 


   3   4   1      428.82      456.82     15.68 o 


   4   4   1      194.94      192.61      6.66 o 


   5   4   1      449.92      460.13     11.73 o 


   6   4   1       10.20       12.16      4.53 o 


   7   4   1       47.84       49.31      4.94 o 


   8   4   1       10.71        7.94      5.09 o 


   9   4   1       13.22       11.11      6.83 o 


 -10   5   1       62.19       64.82      9.61 o 


  -9   5   1      106.73      116.68     11.00 o 


  -8   5   1      104.21      101.86      9.61 o 


  -7   5   1      330.36      349.22     16.32 o 


  -6   5   1      162.14      146.20     12.15 o 


  -5   5   1      254.16      270.27      7.98 o 


  -4   5   1      607.14      568.11     15.57 o 


  -3   5   1       79.24       74.10      4.13 o 


  -2   5   1      939.72     1016.63     18.42 o 


  -1   5   1      907.09     1000.01     17.81 o 


   0   5   1     1297.49     1332.65     34.96 o 


   1   5   1     2237.04     2319.45     39.76 o 


   2   5   1      635.59      686.68     11.12 o 


   3   5   1     1228.84     1186.81     70.09 o 


   4   5   1      549.34      524.01     16.78 o 


   5   5   1       45.21       51.40      5.44 o 


   6   5   1       98.38      107.83      6.61 o 


   7   5   1       43.44       43.53      4.95 o 


   8   5   1       54.03       53.30      5.56 o 


   9   5   1        7.72        0.00      6.95 o 


  -9   6   1      152.78      151.75     12.27 o 


  -8   6   1      172.69      184.16     13.54 o 


  -7   6   1       10.43        6.48      5.90 o 


  -6   6   1      115.28      131.96     11.00 o 


  -5   6   1     1288.65     1388.92     29.17 o 


  -4   6   1      638.30      722.29     14.69 o 


  -3   6   1      671.65      711.91     25.12 o 


  -2   6   1      257.97      266.60      6.59 o 


  -1   6   1       55.80       51.54      2.94 o 


   0   6   1       91.20       97.34      5.48 o 


   1   6   1     2492.75     2668.22     45.67 o 


   2   6   1     3782.88     3861.72     54.18 o 


   3   6   1      359.61      412.11     20.65 o 


   4   6   1       27.67       26.51      5.44 o 


   5   6   1      291.84      294.36     13.43 o 


   6   6   1       52.04       52.32      7.41 o 


   7   6   1       51.61       62.16      8.10 o 


   8   6   1       51.81       65.63      9.14 o 


   9   6   1       16.55       21.99      7.52 o 


  -9   7   1       63.90       73.73      9.26 o 


  -8   7   1      128.51      158.93     12.96 o 


  -7   7   1      203.55      209.51     12.50 o 


  -6   7   1      330.03      324.68     14.82 o 


  -5   7   1      385.74      395.17     10.53 o 


  -4   7   1      899.27      938.06     18.29 o 


  -2   7   1      683.93      722.17     14.00 o 


  -1   7   1      382.11      415.25      8.73 o 


   0   7   1     1941.72     2113.75     38.79 o 


   1   7   1     1809.16     1897.63     27.68 o 


   2   7   1     1028.43     1118.65     17.46 o 


   3   7   1       38.99       33.12      3.39 o 


   4   7   1      198.95      222.24     11.81 o 


   5   7   1      268.73      275.03     13.08 o 


   6   7   1      193.92      221.67     12.39 o 


   7   7   1       11.45       10.53      6.48 o 


   8   7   1       43.22       56.37      9.03 o 


   9   7   1       17.70       14.12      8.10 o 


  -9   8   1       21.10       32.29      8.91 o 


  -8   8   1      151.06      149.09     11.81 o 


  -7   8   1       27.07       26.85      7.52 o 


  -6   8   1       32.91       25.47      7.18 o 


  -5   8   1      908.09      978.52     22.63 o 


  -4   8   1     1071.19     1139.14     21.76 o 


  -3   8   1     1035.09      651.34     19.33 o 


  -2   8   1      599.89      656.66     13.25 o 


  -1   8   1     1316.55     1448.33     25.68 o 


   0   8   1      704.26      747.48     16.20 o 


   1   8   1     1263.94     1402.15     21.23 o 


   2   8   1     1068.53     1132.16     17.85 o 


   3   8   1      216.94      208.05      6.39 o 


   4   8   1      196.59      199.79     11.00 o 


   5   8   1      157.10      170.04     11.23 o 


   6   8   1       92.81       88.67      8.91 o 


   7   8   1       35.42       35.88      7.87 o 


   8   8   1       22.29       27.66      7.29 o 


  -9   9   1       24.18       29.75      8.80 o 


  -8   9   1        7.25        6.25      7.76 o 


  -7   9   1       75.34       83.34      8.80 o 


  -6   9   1       66.21       58.80      7.87 o 


  -5   9   1      409.69      424.52     11.46 o 


  -4   9   1      375.50      415.18     18.87 o 


  -3   9   1      406.00      438.04     10.50 o 


  -2   9   1      499.62      501.34     11.22 o 


  -1   9   1      399.47      426.34      9.57 o 


   0   9   1      423.28      469.65     13.31 o 


   1   9   1     1616.27     1719.77     32.86 o 


   2   9   1        5.26        2.71      2.83 o 


   3   9   1      155.33      149.43      6.28 o 


   4   9   1      177.32      166.34     11.81 o 


   5   9   1      158.13      146.89     11.11 o 


   6   9   1      196.06      175.13     12.27 o 


   7   9   1        0.10        0.00      6.13 o 


   8   9   1       12.85       15.16      7.29 o 


  -9  10   1        9.38       12.96      8.68 o 


  -8  10   1       79.21       93.64      9.61 o 


  -7  10   1        5.11        3.47      7.29 o 


  -6  10   1       65.57       71.07      7.99 o 


  -5  10   1       66.01       63.66      7.64 o 


  -4  10   1      343.13      352.94     10.46 o 


  -3  10   1      272.78      266.17      8.70 o 


  -2  10   1      434.62      481.17     11.32 o 


  -1  10   1     1111.33     1222.13     22.48 o 


   0  10   1      261.46      268.89     23.38 o 


   1  10   1      251.59      278.53     10.27 o 


   2  10   1      570.05      557.05     13.09 o 


   3  10   1       60.43       73.62      9.58 o 


   4  10   1       77.39       75.93      7.64 o 


   5  10   1      232.10      208.35     12.04 o 


   6  10   1       79.33       88.78      9.03 o 


   7  10   1        7.54       14.24      6.83 o 


   8  10   1       11.58        6.71      7.99 o 


  -8  11   1        2.02        3.59      7.06 o 


  -7  11   1       36.36       36.23      8.22 o 


  -6  11   1      189.26      178.95     12.39 o 


  -5  11   1      231.25      227.22     13.43 o 


  -4  11   1      361.27      230.12     12.50 o 


  -3  11   1      274.60      299.87      9.36 o 


  -2  11   1      225.54      221.84      7.79 o 


  -1  11   1      406.26      420.93     10.06 o 


   0  11   1      507.50      564.99     14.81 o 


   1  11   1      536.12      530.54     14.73 o 


   2  11   1      172.43      207.02      7.65 o 


   3  11   1      149.29      149.43      6.82 o 


   4  11   1       20.92       18.06      6.25 o 


   5  11   1       37.69       41.32      7.64 o 


   6  11   1       47.85       46.42      8.33 o 


   7  11   1       11.54       22.57      7.99 o 


   8  11   1       21.69       24.89      8.10 o 


  -8  12   1       56.33       68.99     10.07 o 


  -7  12   1        3.76        3.24      6.71 o 


  -6  12   1      181.48      212.06     13.31 o 


  -5  12   1       60.32       58.45      7.99 o 


  -3  12   1      562.38      569.24     17.83 o 


  -2  12   1       55.71       57.94      4.54 o 


  -1  12   1      367.83      393.16     13.60 o 


   0  12   1      124.89      131.48      7.99 o 


   1  12   1       69.95       77.26      6.92 o 


   2  12   1       21.39       23.26      4.10 o 


   3  12   1       85.16       84.52      5.20 o 


   4  12   1       88.19       85.19      8.80 o 


   5  12   1       40.01       39.12      6.83 o 


   6  12   1        3.44        6.95      7.18 o 


   7  12   1       27.45       32.41      8.57 o 


   8  12   1       12.70       25.12      7.87 o 


  -8  13   1       23.00       31.25      8.33 o 


  -7  13   1       59.62       73.73      9.03 o 


  -6  13   1       27.60       24.08      6.95 o 


  -5  13   1      369.64      418.68     16.78 o 


  -4  13   1      146.99      145.16      9.67 o 


  -3  13   1      165.34      190.20     12.96 o 


  -2  13   1      280.71      325.28     10.19 o 


  -1  13   1      141.57      168.65     13.66 o 


   0  13   1      251.68      254.22     11.92 o 


   1  13   1      276.94      297.77     14.18 o 


   2  13   1       89.61       94.29     19.56 o 


   3  13   1      176.36      189.21      7.95 o 


   4  13   1      259.48      287.18     14.24 o 


   5  13   1        7.14        4.28      5.90 o 


   6  13   1       55.80       73.27      8.91 o 


   7  13   1        7.40       15.97      8.10 o 


  -8  14   1       75.35       91.56     11.00 o 


  -7  14   1       10.12        4.63      6.83 o 


  -6  14   1      107.74      125.59     10.42 o 


  -5  14   1      107.11      120.27      9.49 o 


  -4  14   1       93.60       94.01      7.58 o 


  -3  14   1      385.33      435.05     13.02 o 


  -2  14   1        2.39        8.10      8.57 o 


  -1  14   1      411.64      415.32     19.33 o 


   0  14   1      159.48      181.88     11.69 o 


   1  14   1       45.48       55.45      9.32 o 


   2  14   1      366.42      390.45     14.16 o 


   3  14   1       95.76       97.67      6.85 o 


   4  14   1       86.45       98.27      9.03 o 


   5  14   1       39.92       46.19      8.45 o 


   6  14   1       24.62       16.90      8.10 o 


   7  14   1       20.95       32.87      8.33 o 


  -7  15   1       46.93       48.62      9.14 o 


  -6  15   1       39.09       40.28      8.10 o 


  -5  15   1      232.77      268.20     14.12 o 


  -4  15   1      250.60      273.61     10.31 o 


  -3  15   1       96.16      100.47     10.30 o 


  -2  15   1      296.49      307.67     18.29 o 


  -1  15   1      233.53      246.78     18.06 o 


   0  15   1      221.26      223.16     11.78 o 


   1  15   1      193.22      223.53     12.07 o 


   2  15   1      123.10      121.26      8.27 o 


   3  15   1       96.34       90.50      7.52 o 


   4  15   1       83.86      106.38      9.49 o 


   5  15   1       21.30       20.95      7.99 o 


   6  15   1       66.09       81.95      9.72 o 


  -7  16   1        2.57        6.37      7.99 o 


  -6  16   1       96.53       92.49      9.14 o 


  -5  16   1       40.19       48.38      7.87 o 


  -4  16   1      203.00      205.11     15.40 o 


  -3  16   1      303.77      329.43     18.17 o 


  -2  16   1       35.02       34.96      9.61 o 


  -1  16   1       79.26       64.82      9.84 o 


   0  16   1       80.30       86.47     11.46 o 


   1  16   1      204.52      205.96     11.05 o 


   2  16   1       13.03       18.91      6.62 o 


   3  16   1       56.71       53.15      7.24 o 


   4  16   1      116.30      122.00      9.38 o 


   5  16   1       80.38       71.65      9.49 o 


   6  16   1       10.37       14.12      8.33 o 


  -6  17   1       42.80       51.97      9.03 o 


  -4  17   1      239.00      255.47     17.02 o 


  -3  17   1       40.89       28.71      9.61 o 


  -2  17   1      158.85      162.52     14.70 o 


  -1  17   1      141.73      128.72     12.73 o 


   0  17   1      148.56      153.72     13.54 o 


   1  17   1       37.54       37.16     10.53 o 


   2  17   1       20.53        8.33     10.07 o 


   3  17   1      173.86      181.62     14.93 o 


   5  17   1       30.78       33.22      8.45 o 


   6  17   1       42.75       52.09      9.95 o 


  -4  18   1        2.83        2.66      8.80 o 


  -3  18   1      153.89      135.89     13.20 o 


  -2  18   1        0.89        6.95      9.49 o 


  -1  18   1      126.94      130.80     12.62 o 


   0  18   1      160.62      179.88     15.05 o 


   1  18   1       76.29       78.83     11.46 o 


   2  18   1      101.00      114.59     12.85 o 


   3  18   1       17.43       11.11     10.76 o 


  -4  19   1       32.15       34.49     10.42 o 


  -3  19   1        0.80        9.61      8.57 o 


  -2  19   1       55.78       65.28     10.76 o 


  -1  19   1        2.47        0.00      8.68 o 


   0  19   1       52.57       58.80     12.50 o 


   1  19   1      166.92      177.91     14.82 o 


   2  19   1        3.88       15.63     11.46 o 


  -4  20   1        7.51        0.00      9.72 o 


  -3  20   1       49.71       43.99     11.58 o 


  -2  20   1        7.85        0.00     10.19 o 


  -1  20   1       55.56       74.31     12.73 o 


   0  20   1       19.27        9.72     11.34 o 


   1  20   1       18.69       19.79     11.81 o 


   2  20   1       50.89       63.90     12.96 o 


  -3  21   1        6.11        0.00      9.14 o 


  -2  21   1       97.03      103.48     14.01 o 


  -1  21   1        3.31        7.87     11.34 o 


   0  21   1      101.49       97.35     14.47 o 


   1  21   1       35.98       26.39     12.39 o 


   2  21   1        1.58        7.29     10.30 o 


  -1  22   1       72.49       66.44     14.12 o 


   0  22   1       34.01       46.88     13.66 o 


  -3 -21   2       47.82       51.16     10.07 o 


  -2 -21   2       20.92       34.26      9.26 o 


  -1 -21   2       10.84       14.82      8.91 o 


   0 -21   2      107.41      105.68      9.49 o 


   1 -21   2       33.83       25.33      6.59 o 


  -4 -20   2       45.55       59.84      9.72 o 


  -3 -20   2        2.50        0.00      7.52 o 


  -2 -20   2       28.70       23.27      9.49 o 


  -1 -20   2      103.97      112.86     11.69 o 


   0 -20   2        3.27        0.51      5.26 o 


   1 -20   2       31.47       33.37      6.40 o 


   2 -20   2       44.19       43.10      6.70 o 


   3 -20   2        2.23        0.19      5.57 o 


  -5 -19   2       44.26       43.06      9.72 o 


  -4 -19   2        0.08        0.00      8.10 o 


  -3 -19   2       32.08       40.05      9.03 o 


  -2 -19   2       58.18       56.14     10.07 o 


  -1 -19   2       77.21       72.59      7.06 o 


   0 -19   2       61.37       70.26      7.12 o 


   1 -19   2       38.11       42.32      6.53 o 


   2 -19   2        3.77        4.58      5.52 o 


   3 -19   2       22.17       30.07      8.97 o 


   4 -19   2        0.89        0.00      5.18 o 


  -6 -18   2       24.81       31.60      9.03 o 


  -5 -18   2        2.01        0.00      6.60 o 


  -4 -18   2       25.84       34.84      8.57 o 


  -3 -18   2       20.30       35.42      9.72 o 


  -2 -18   2       73.45       76.05     11.11 o 


  -1 -18   2       30.85       18.97      5.67 o 


   0 -18   2       21.57       13.34      5.39 o 


   1 -18   2       38.42       42.58      6.48 o 


   2 -18   2      102.56      102.41      7.47 o 


   3 -18   2       11.94       12.55      5.67 o 


   4 -18   2       47.17       55.93      6.62 o 


  -6 -17   2       21.54       34.15      8.57 o 


  -5 -17   2       21.38       19.68      8.22 o 


  -4 -17   2       67.65       54.75      9.14 o 


  -3 -17   2      174.53      179.65     14.47 o 


  -2 -17   2       24.10       19.21      8.45 o 


  -1 -17   2       40.99       40.12     19.10 o 


   0 -17   2      156.08      135.03      8.14 o 


   1 -17   2        2.67        0.00      4.87 o 


   2 -17   2      111.54      109.55      7.25 o 


   3 -17   2      113.66      109.94      7.28 o 


   4 -17   2        3.19        8.10      5.39 o 


   5 -17   2       62.38       62.16      6.73 o 


  -7 -16   2       43.11       55.68      9.14 o 


  -6 -16   2       67.19       70.03      9.61 o 


  -5 -16   2       10.43       13.20      7.18 o 


  -4 -16   2      278.19      259.40     14.82 o 


  -3 -16   2       75.29       59.73      8.91 o 


  -2 -16   2       31.58       22.57      4.78 o 


  -1 -16   2       61.26       65.11      6.16 o 


   0 -16   2       46.76       50.93      6.13 o 


   1 -16   2      278.86      260.90     13.77 o 


   2 -16   2       14.97       17.36      5.60 o 


   3 -16   2      138.72      124.56      8.14 o 


   4 -16   2      145.78      146.73     13.14 o 


   5 -16   2       14.51       11.65     16.84 o 


   6 -16   2       38.16       48.04      8.22 o 


  -7 -15   2       17.40        9.03      6.60 o 


  -6 -15   2        8.86       12.96      7.52 o 


  -5 -15   2      387.05      388.93     17.83 o 


  -4 -15   2        9.29       15.40      7.76 o 


  -3 -15   2      349.66      310.79     16.21 o 


  -2 -15   2      168.87      146.33     22.11 o 


  -1 -15   2       48.18       35.22      5.87 o 


   0 -15   2      231.66      205.68      9.49 o 


   1 -15   2       16.62       12.57      5.31 o 


   2 -15   2      252.28      236.94      9.92 o 


   3 -15   2       91.37       90.36      6.89 o 


   4 -15   2       13.40        4.33      8.04 o 


   5 -15   2       71.05       65.88      6.25 o 


   6 -15   2       30.64       32.18      7.87 o 


  -8 -14   2       11.26       10.07      7.18 o 


  -7 -14   2      155.31      160.90     11.58 o 


  -6 -14   2      135.74      146.54     11.11 o 


  -5 -14   2        9.17        8.91      7.06 o 


  -4 -14   2      193.24      180.80     13.08 o 


  -3 -14   2        5.89        0.00      7.06 o 


  -2 -14   2      265.61      218.99     22.69 o 


  -1 -14   2      254.42      261.70     19.50 o 


   0 -14   2      171.00      163.26      8.87 o 


   1 -14   2      208.13      196.27     11.46 o 


   2 -14   2       38.35       43.64      5.78 o 


   3 -14   2      105.33      103.57      6.76 o 


   4 -14   2      141.52      124.09      7.36 o 


   5 -14   2       24.36       20.09      5.42 o 


   6 -14   2       52.47       41.81      9.67 o 


  -8 -13   2       71.86       68.99      9.03 o 


  -7 -13   2       56.34       49.19      8.57 o 


  -6 -13   2       39.34       46.42      7.52 o 


  -5 -13   2      306.17      279.89     13.89 o 


  -4 -13   2       58.83       39.12      8.57 o 


  -3 -13   2      401.59      330.50     23.27 o 


  -2 -13   2       84.15       88.01     10.30 o 


  -1 -13   2       42.99       35.69      4.84 o 


   0 -13   2      384.80      345.46     11.05 o 


   1 -13   2       52.50       49.86      5.78 o 


   2 -13   2      489.48      444.62     20.89 o 


   3 -13   2      245.28      219.74      9.00 o 


   4 -13   2      169.69      143.08      7.78 o 


   5 -13   2       10.09       10.02      4.88 o 


   6 -13   2       24.03       20.49      5.12 o 


   7 -13   2       12.09       18.29      6.95 o 


  -8 -12   2       46.60       50.12      8.10 o 


  -7 -12   2      100.56       96.65      8.80 o 


  -6 -12   2       80.21       82.76      8.80 o 


  -5 -12   2       80.92       83.69      8.22 o 


  -4 -12   2      149.11      128.14     10.76 o 


  -3 -12   2       16.61        6.21     12.27 o 


  -2 -12   2      104.16       83.82      4.42 o 


  -1 -12   2      777.97      773.11     25.12 o 


   0 -12   2       27.79       31.47      9.38 o 


   1 -12   2      161.29      158.82      7.59 o 


   2 -12   2      127.21      114.05      6.50 o 


   3 -12   2       80.45       83.65      6.05 o 


   4 -12   2       63.53       65.25      5.36 o 


   5 -12   2        1.01        0.18      4.22 o 


   6 -12   2       60.22       60.32      6.22 o 


   7 -12   2        4.05       11.11      7.06 o 


  -9 -11   2       11.73       11.92      6.83 o 


  -8 -11   2       72.65       62.62      8.10 o 


  -7 -11   2       17.86       14.35      5.90 o 


  -6 -11   2       47.63       50.93      6.95 o 


  -5 -11   2      173.61      150.59     10.88 o 


  -4 -11   2       32.10       24.66      7.64 o 


  -3 -11   2      408.25      376.16     13.81 o 


  -2 -11   2       92.15       76.46      4.05 o 


   0 -11   2      246.34      218.94      8.32 o 


   1 -11   2      225.84      221.82      8.26 o 


   2 -11   2       86.38       77.40      5.47 o 


   3 -11   2      161.27      142.78      8.39 o 


   4 -11   2       10.68        9.82      4.56 o 


   5 -11   2       59.15       47.83      5.36 o 


   6 -11   2       20.76       19.54      5.67 o 


   7 -11   2       36.10       36.70      5.73 o 


  -9 -10   2       39.36       51.51      7.99 o 


  -8 -10   2       12.57       15.05      5.90 o 


  -7 -10   2       39.20       36.23      7.06 o 


  -6 -10   2       92.68       89.82      8.33 o 


  -5 -10   2       65.80       49.08      7.87 o 


  -4 -10   2      528.03      495.70      9.66 o 


  -3 -10   2       27.13       24.14      3.26 o 


  -2 -10   2       66.61       61.17      5.53 o 


  -1 -10   2      742.65      729.28     15.52 o 


   0 -10   2      224.55      216.50      7.23 o 


   1 -10   2      119.19      116.23      6.54 o 


   2 -10   2       36.27       39.80      5.79 o 


   3 -10   2       58.40       52.97      5.09 o 


   4 -10   2      267.26      256.45     12.21 o 


   5 -10   2       39.85       37.96      4.80 o 


   6 -10   2       72.73       58.92      5.62 o 


   7 -10   2       16.65        7.99      4.60 o 


   8 -10   2       25.14       21.07      7.64 o 


  -9  -9   2        2.58        0.00      6.02 o 


  -8  -9   2      105.27      103.37      8.91 o 


  -7  -9   2       55.74       59.84      7.29 o 


  -6  -9   2        0.17        7.41      5.44 o 


  -5  -9   2      554.21      541.01     25.81 o 


  -4  -9   2       79.29       85.90      3.85 o 


  -3  -9   2      456.83      410.40      7.91 o 


  -2  -9   2      591.87      577.42      9.81 o 


  -1  -9   2        5.57        6.27      3.00 o 


   0  -9   2     1192.12     1112.27     21.63 o 


   1  -9   2      510.34      490.52     11.41 o 


   2  -9   2      451.30      418.59     10.51 o 


   3  -9   2       68.78       68.27      6.42 o 


   4  -9   2       66.88       69.91      5.44 o 


   5  -9   2      324.95      292.86     10.02 o 


   6  -9   2       84.23       80.16      6.06 o 


   7  -9   2       14.55       13.28      7.58 o 


   8  -9   2       16.47       26.16      7.06 o 


  -9  -8   2       61.19       53.36      7.87 o 


  -8  -8   2       38.60       33.34      6.13 o 


  -7  -8   2      215.40      216.57     11.58 o 


  -6  -8   2      133.87      121.33      6.58 o 


  -5  -8   2      151.66      150.14      7.24 o 


  -4  -8   2      809.13      803.89     13.00 o 


  -3  -8   2      271.01      278.90      6.08 o 


  -2  -8   2       16.14       18.90      2.25 o 


  -1  -8   2     1584.55     1536.92     28.23 o 


   0  -8   2       73.97       64.77      5.79 o 


   1  -8   2     1575.75     1553.43     28.69 o 


   2  -8   2      314.61      281.80      8.18 o 


   3  -8   2        3.22        3.34      3.61 o 


   4  -8   2      255.52      240.65     10.07 o 


   5  -8   2      170.32      157.98      7.98 o 


   6  -8   2      190.91      186.71      9.67 o 


   7  -8   2       29.64       32.89      5.07 o 


   8  -8   2        4.32        0.00      4.71 o 


  -9  -7   2        1.24        9.49      6.13 o 


  -8  -7   2      334.15      313.34     14.01 o 


  -7  -7   2       88.77       92.80      5.48 o 


  -6  -7   2      158.39      147.76      9.14 o 


  -5  -7   2      466.62      438.58     11.29 o 


  -4  -7   2        1.72        1.63      2.07 o 


  -3  -7   2      609.33      583.16      9.69 o 


  -2  -7   2      292.59      259.14      5.39 o 


  -1  -7   2       25.07       25.55      2.84 o 


   0  -7   2     1020.20      998.13     18.94 o 


   1  -7   2     1081.74     1091.19     20.75 o 


   2  -7   2      577.52      583.46     12.76 o 


   3  -7   2       85.58       80.11      4.69 o 


   4  -7   2        3.90        5.34      3.56 o 


   5  -7   2      341.65      335.11     10.42 o 


   6  -7   2       65.29       68.56      5.43 o 


   7  -7   2       56.79       57.03      7.70 o 


   8  -7   2       42.14       40.02      7.41 o 


  -9  -6   2      239.62      241.69     13.08 o 


  -8  -6   2      123.55      116.11      6.67 o 


  -7  -6   2      192.80      190.71      7.61 o 


  -5  -6   2       28.23       27.50      3.20 o 


  -4  -6   2      567.06      550.14     23.14 o 


  -3  -6   2       16.50       13.44      1.81 o 


  -2  -6   2      466.28      420.05      9.06 o 


  -1  -6   2      495.36      461.54      9.87 o 


   0  -6   2      477.61      492.71     28.24 o 


   1  -6   2      252.43      240.38      6.42 o 


   2  -6   2      757.88      795.33     15.92 o 


   3  -6   2       39.27       41.16      2.56 o 


   4  -6   2      237.16      231.02      6.40 o 


   5  -6   2       95.77       92.20      5.93 o 


   6  -6   2      137.78      135.48      7.93 o 


   7  -6   2        1.87       11.15      7.58 o 


   8  -6   2        1.11        0.46      4.50 o 


  -9  -5   2        4.82        4.75      6.48 o 


  -8  -5   2      250.23      248.76      9.13 o 


  -7  -5   2      501.30      460.20     11.86 o 


  -6  -5   2       38.70       40.34      4.48 o 


  -5  -5   2      273.18      281.78      6.22 o 


  -4  -5   2      140.75      143.80     10.30 o 


  -3  -5   2      731.91      714.12     13.67 o 


  -2  -5   2      196.69      173.65      4.99 o 


  -1  -5   2      839.35      825.41     15.40 o 


   0  -5   2     1208.31     1247.11     32.53 o 


   1  -5   2     1081.30     1155.94     21.36 o 


   2  -5   2        4.32        6.18      5.27 o 


   3  -5   2     1010.26      970.47     15.02 o 


   4  -5   2       25.33       20.53      2.83 o 


   5  -5   2       46.32       46.13      3.86 o 


   6  -5   2       88.26       89.13      7.00 o 


   7  -5   2        3.43        4.11      4.26 o 


   8  -5   2       50.85       55.30     11.05 o 


 -10  -4   2       12.12       22.57      7.99 o 


  -9  -4   2      181.61      189.02     12.85 o 


  -8  -4   2       81.63       80.32      5.53 o 


  -7  -4   2       36.61       38.38      4.63 o 


  -6  -4   2      492.46      476.30     11.65 o 


  -5  -4   2       19.69       13.71      3.05 o 


  -4  -4   2     1789.44     1767.88     30.95 o 


  -3  -4   2       91.03       98.30      4.04 o 


  -2  -4   2     1058.10     1081.27     15.56 o 


  -1  -4   2      715.62      681.29     12.93 o 


   0  -4   2      937.15      948.36     25.00 o 


   1  -4   2     3746.23     3611.77     62.21 o 


   2  -4   2      455.27      537.21     11.25 o 


   3  -4   2      145.82      153.36      8.35 o 


   4  -4   2      283.49      262.95      7.81 o 


   5  -4   2       16.68       17.11      4.21 o 


   6  -4   2       15.89       22.99      5.67 o 


   7  -4   2       73.32       73.16      7.76 o 


   8  -4   2        1.46        8.45      6.48 o 


 -10  -3   2       75.77       70.49      9.49 o 


  -9  -3   2       26.76       28.71      6.95 o 


  -8  -3   2      130.32      126.89      6.66 o 


  -7  -3   2      158.56      148.46      7.48 o 


  -6  -3   2        1.76        3.56      3.23 o 


  -5  -3   2      408.99      408.37      9.69 o 


  -4  -3   2      137.13      161.86      5.50 o 


  -3  -3   2     1357.07     1396.29     19.81 o 


  -2  -3   2     2450.11     2351.48     39.60 o 


  -1  -3   2      355.55      383.42     12.15 o 


   0  -3   2      194.48      188.79      7.64 o 


   1  -3   2      712.06      712.64     13.67 o 


   2  -3   2     1338.39     1417.70     24.70 o 


   3  -3   2      313.32      259.49      6.95 o 


   4  -3   2      267.57      240.53      7.40 o 


   6  -3   2        9.58        5.50      2.54 o 


   7  -3   2       16.64       18.00      4.58 o 


   8  -3   2       34.49       27.32      6.83 o 


   9  -3   2        1.53        1.39      6.71 o 


 -10  -2   2        7.67        7.52      7.41 o 


  -9  -2   2      268.83      243.31     13.54 o 


  -8  -2   2       32.28       38.05      4.70 o 


  -7  -2   2      246.62      222.21     10.19 o 


  -6  -2   2      338.75      330.89      9.24 o 


  -5  -2   2      300.05      320.85      8.08 o 


  -4  -2   2      636.63      617.56     12.27 o 


  -3  -2   2      209.61      237.45      5.77 o 


  -2  -2   2     1168.03     1157.67     20.24 o 


  -1  -2   2     2599.01     2674.47     53.77 o 


   0  -2   2     7811.59     7554.91    180.69 o 


   1  -2   2      179.64      195.51      7.52 o 


   2  -2   2      283.48      305.98      7.00 o 


   3  -2   2      134.29      143.19      7.41 o 


   4  -2   2      533.81      527.25     17.02 o 


   5  -2   2      132.91      137.16      6.90 o 


   6  -2   2      221.96      213.04      8.67 o 


   7  -2   2       63.70       54.95      5.36 o 


   8  -2   2        9.48        2.17      9.43 o 


   9  -2   2       36.09       41.32      8.33 o 


 -10  -1   2       29.59       42.94      8.68 o 


  -9  -1   2        5.16        0.00      6.71 o 


  -8  -1   2       92.80       92.37      9.26 o 


  -7  -1   2      194.64      202.41      7.95 o 


  -6  -1   2      436.30      426.44     10.44 o 


  -5  -1   2      383.39      344.07      8.47 o 


  -4  -1   2      702.06      794.13     14.94 o 


  -3  -1   2     2355.35     2501.03     42.12 o 


  -2  -1   2     3659.96     3618.06     59.97 o 


  -1  -1   2     2426.28     2342.29     40.19 o 


   0  -1   2      600.53      574.26     25.35 o 


   1  -1   2       78.93       82.76      5.09 o 


   2  -1   2      255.62      257.12      7.47 o 


   3  -1   2      599.95      620.27     12.64 o 


   4  -1   2      146.31      147.46      6.12 o 


   5  -1   2      173.54      156.94      6.95 o 


   6  -1   2      129.63      118.61      6.85 o 


   7  -1   2       50.52       58.67      5.44 o 


   8  -1   2      124.78      132.53     12.15 o 


   9  -1   2       12.58       26.68      5.10 o 


 -10   0   2       32.58       36.11      8.68 o 


  -9   0   2       75.68       76.28      9.26 o 


  -8   0   2       40.82       34.96      7.87 o 


  -7   0   2      271.75      275.47      8.90 o 


  -6   0   2      403.14      382.18      9.77 o 


  -5   0   2      613.60      676.97     13.58 o 


  -4   0   2     1307.29     1266.56     22.47 o 


  -3   0   2      465.80      429.55      8.53 o 


  -2   0   2     4084.31     3930.82     65.12 o 


  -1   0   2     2441.02     2515.75     41.82 o 


   0   0   2     3391.77     3561.81     85.89 o 


   1   0   2     3512.62     3714.72     90.06 o 


   2   0   2       10.06       10.44      2.12 o 


   3   0   2      379.81      388.20      9.16 o 


   4   0   2      286.37      269.27     15.92 o 


   5   0   2        3.66        0.00      3.91 o 


   6   0   2      129.72      116.76      6.63 o 


   7   0   2       81.22       89.15      6.42 o 


   8   0   2        1.25        3.11      4.45 o 


   9   0   2       34.46       34.33      8.10 o 


 -10   1   2       29.68       35.77      8.10 o 


  -9   1   2        4.70        1.50      6.60 o 


  -8   1   2       92.93       99.55      9.49 o 


  -7   1   2      179.79      189.59      7.65 o 


  -6   1   2      428.93      437.39     10.58 o 


  -5   1   2      375.48      348.54      9.38 o 


  -4   1   2      684.54      761.73     14.39 o 


  -3   1   2     2295.47     2392.24     40.25 o 


  -2   1   2     3815.05     3903.97     65.34 o 


  -1   1   2     2457.63     2362.50     54.29 o 


   1   1   2       91.07       96.31      5.44 o 


   2   1   2      236.11      255.68      7.81 o 


   3   1   2      590.04      614.54     12.64 o 


   4   1   2      145.56      150.58      6.26 o 


   5   1   2      181.84      183.43      9.90 o 


   6   1   2      121.15      124.28      6.85 o 


   7   1   2       47.35       48.62      7.41 o 


   8   1   2      123.34      129.40      7.81 o 


   9   1   2       12.62       14.70      7.58 o 


 -10   2   2        7.90        4.86      7.52 o 


  -9   2   2      273.68      271.90     14.70 o 


  -8   2   2       30.71       41.90      7.29 o 


  -7   2   2      228.33      222.01     12.96 o 


  -6   2   2      344.65      337.30      9.26 o 


  -5   2   2      301.47      323.78      7.92 o 


  -4   2   2      637.32      631.97     13.60 o 


  -3   2   2      182.78      209.08      4.95 o 


  -2   2   2     1168.51     1241.67     29.98 o 


  -1   2   2     2504.96     2608.48     59.73 o 


   1   2   2      214.44      242.11      6.01 o 


   2   2   2      302.95      329.06      6.15 o 


   3   2   2      123.19      123.02      4.00 o 


   4   2   2      518.98      508.10     11.74 o 


   5   2   2      129.37      126.63      6.72 o 


   6   2   2      207.68      203.29      8.43 o 


   7   2   2       65.01       59.11      5.70 o 


   8   2   2       10.53        9.35      4.58 o 


   9   2   2       37.79       37.52      5.72 o 


 -10   3   2       76.44       95.50     10.88 o 


  -9   3   2       28.03       29.29      8.45 o 


  -8   3   2      129.23      137.63     11.00 o 


  -7   3   2      167.76      156.38     11.92 o 


  -6   3   2        1.51        4.09      3.40 o 


  -5   3   2      405.39      421.44      9.49 o 


  -4   3   2      126.76      155.11      4.82 o 


  -3   3   2     1449.32     1555.25     37.62 o 


  -2   3   2     2405.01     2465.87     57.18 o 


  -1   3   2      340.60      379.32     10.42 o 


   0   3   2      242.74      250.72      8.91 o 


   1   3   2      679.32      739.42     20.03 o 


   2   3   2     1274.48     1376.66     20.15 o 


   3   3   2      314.22      275.05      6.04 o 


   4   3   2      270.23      259.72      8.14 o 


   5   3   2      438.73      432.84     11.70 o 


   6   3   2       10.69        7.06      4.26 o 


   7   3   2       21.06       24.77      4.97 o 


   8   3   2       28.55       32.62      5.48 o 


   9   3   2        1.55        0.00      4.93 o 


 -10   4   2       11.67        9.61      8.33 o 


  -9   4   2      187.27      179.65     13.77 o 


  -8   4   2       87.54      101.28      9.84 o 


  -7   4   2       29.01       32.76      7.99 o 


  -6   4   2      468.85      459.56     13.77 o 


  -5   4   2       20.02       16.87      3.41 o 


  -4   4   2     1845.86     1884.91     45.84 o 


  -3   4   2      106.72      132.54      6.95 o 


  -2   4   2     1104.04     1194.78     21.47 o 


  -1   4   2      672.21      671.50     12.42 o 


   0   4   2      934.39     1011.10     26.74 o 


   1   4   2     3753.37     3902.70     96.54 o 


   2   4   2      478.68      580.52     11.82 o 


   3   4   2      158.77      163.87      4.92 o 


   4   4   2      265.52      249.97      6.61 o 


   5   4   2       15.67       16.56      4.30 o 


   6   4   2       11.41        9.52      4.14 o 


   7   4   2       66.80       68.23      8.22 o 


   8   4   2        1.58        0.00      4.68 o 


 -10   5   2       72.72       73.16      9.72 o 


  -9   5   2        5.38        0.00      6.95 o 


  -8   5   2      260.26      304.89     15.86 o 


  -7   5   2      487.13      491.25     18.52 o 


  -6   5   2       35.81       31.72      6.83 o 


  -5   5   2      248.57      276.29      8.39 o 


  -4   5   2      134.64      136.73      5.50 o 


  -3   5   2      775.48      829.09     18.29 o 


  -2   5   2      181.87      191.43      5.60 o 


  -1   5   2      854.13      883.39     16.03 o 


   0   5   2     1252.13     1389.26     36.23 o 


   1   5   2     1093.79     1199.77     31.83 o 


   2   5   2        8.57       12.72      2.62 o 


   3   5   2     1048.23     1024.09     19.56 o 


   4   5   2       25.99       23.43      4.00 o 


   5   5   2       38.86       21.53      7.18 o 


   6   5   2       95.66       98.20      6.83 o 


   7   5   2        3.15        1.47      4.42 o 


   8   5   2       47.35       53.59      8.10 o 


 -10   6   2        2.38        0.00      6.83 o 


  -9   6   2      243.99      264.49     15.05 o 


  -8   6   2      119.84      128.60     10.19 o 


  -7   6   2      195.24      202.57     13.54 o 


  -6   6   2      223.87      239.38     12.85 o 


  -5   6   2       28.16       29.76      3.75 o 


  -4   6   2      561.93      608.16     18.06 o 


  -3   6   2       14.73       12.64      2.54 o 


  -2   6   2      489.04      487.15     10.18 o 


  -1   6   2      532.85      535.88     10.55 o 


   0   6   2      477.94      582.12     17.36 o 


   1   6   2      251.02      262.76     10.65 o 


   2   6   2      802.28      882.16     22.34 o 


   3   6   2       45.59       46.26      3.96 o 


   4   6   2      255.89      274.40      9.41 o 


   5   6   2       98.27      112.86      9.61 o 


   6   6   2      144.49      154.76     11.11 o 


   7   6   2        3.79        0.58      7.18 o 


   8   6   2        0.88        6.83      6.83 o 


  -9   7   2        1.34        6.25      7.06 o 


  -8   7   2      342.43      356.29     16.55 o 


  -7   7   2       84.50       96.07      8.91 o 


  -6   7   2      147.71      159.85     11.46 o 


  -5   7   2      494.97      533.20     12.48 o 


  -4   7   2        0.79        7.52      4.28 o 


  -3   7   2      585.67      607.95     12.83 o 


  -2   7   2      262.01      263.92      6.91 o 


  -1   7   2       26.18       31.53      3.82 o 


   0   7   2     1078.98     1136.45     31.02 o 


   1   7   2     1098.77     1172.34     32.18 o 


   2   7   2      602.44      658.06     14.02 o 


   3   7   2       77.10       77.26      4.87 o 


   4   7   2        3.85        0.00      6.02 o 


   5   7   2      356.90      358.60     15.40 o 


   6   7   2       69.93       68.18      7.87 o 


   7   7   2       62.41       63.78      8.57 o 


   8   7   2       37.99       41.21      8.45 o 


  -9   8   2       57.03       56.72      9.84 o 


  -8   8   2       36.25       32.64      8.68 o 


  -7   8   2      217.99      251.99     13.66 o 


  -6   8   2      158.64      166.57     12.04 o 


  -5   8   2      150.66      172.92     13.02 o 


  -4   8   2      803.96      843.91     39.01 o 


  -3   8   2      243.36      285.25      7.98 o 


  -2   8   2       10.23       14.80      2.78 o 


  -1   8   2     1533.38     1614.91     44.33 o 


   0   8   2       76.14       68.29      5.79 o 


   1   8   2     1588.67     1698.55     45.49 o 


   2   8   2      290.05      295.29      8.63 o 


   3   8   2        2.36        3.30      3.84 o 


   4   8   2      254.61      262.08     11.69 o 


   5   8   2      169.50      172.01     11.81 o 


   6   8   2      192.95      197.59     12.27 o 


   7   8   2       35.03       44.56      7.99 o 


   8   8   2        4.44       10.76      7.87 o 


  -9   9   2        2.70        3.82      8.22 o 


  -8   9   2      113.35      123.62     10.53 o 


  -7   9   2       45.29       45.03      7.64 o 


  -6   9   2        0.04        6.25      6.48 o 


  -5   9   2      562.79      611.74     29.52 o 


  -4   9   2       78.97       86.87      8.33 o 


  -3   9   2      446.02      480.27     11.37 o 


  -2   9   2      573.33      623.87     13.06 o 


  -1   9   2        6.30        1.76      2.32 o 


   0   9   2     1166.81     1241.33     34.96 o 


   1   9   2      492.23      532.81     18.87 o 


   2   9   2      439.52      444.60     16.67 o 


   3   9   2       51.90       44.15      4.94 o 


   4   9   2       65.59       72.66      6.08 o 


   5   9   2      334.51      324.45     15.51 o 


   6   9   2       84.99       79.75      8.80 o 


   7   9   2       13.91       17.02      7.87 o 


   8   9   2       16.15       45.03      9.14 o 


  -9  10   2       34.16       49.54      9.14 o 


  -8  10   2       11.21       12.62      8.10 o 


  -7  10   2       43.14       44.22      8.45 o 


  -6  10   2       98.25      115.29      9.72 o 


  -5  10   2       66.30       67.98      5.43 o 


  -4  10   2      519.64      545.04     13.13 o 


  -3  10   2       36.23       37.51      4.27 o 


  -2  10   2       64.78       64.70      4.14 o 


  -1  10   2      767.63      851.83     16.37 o 


   0  10   2      220.31      256.74     12.62 o 


   1  10   2      101.11      127.44     10.65 o 


   2  10   2       26.34       36.11      7.76 o 


   3  10   2       66.51       63.79      6.89 o 


   4  10   2      279.58      283.53     10.61 o 


   5  10   2       38.64       45.72      7.29 o 


   6  10   2       67.21       70.38      8.33 o 


   7  10   2       16.63        4.98      7.76 o 


   8  10   2       23.35       24.19      9.03 o 


  -9  11   2       12.24        3.70      7.52 o 


  -8  11   2       69.91       75.12      9.61 o 


  -7  11   2       15.38       19.33      7.87 o 


  -6  11   2       51.00       63.90      8.45 o 


  -5  11   2      188.27      171.98     28.24 o 


  -4  11   2       28.06       32.77      4.86 o 


  -3  11   2      421.77      449.83     13.31 o 


  -2  11   2      112.10      106.71     11.11 o 


  -1  11   2      170.59      217.38     12.62 o 


   0  11   2      230.84      242.50     13.43 o 


   1  11   2      209.51      229.19     13.54 o 


   2  11   2       99.80       98.74      9.84 o 


   3  11   2      168.63      192.88      9.20 o 


   4  11   2       11.41        3.54      4.79 o 


   5  11   2       56.89       60.77      7.99 o 


   6  11   2       20.39       13.77      7.76 o 


   7  11   2       36.47       39.24      8.33 o 


  -8  12   2       50.61       62.39      9.14 o 


  -7  12   2      106.04      134.16     11.23 o 


  -6  12   2       78.31       85.77      9.03 o 


  -5  12   2       81.59       84.15      7.87 o 


  -4  12   2      162.81      172.87      8.83 o 


  -3  12   2       16.22       16.06      4.59 o 


  -2  12   2      100.93       97.00      5.83 o 


  -1  12   2      792.19      858.19     27.78 o 


   0  12   2       26.48       39.12      7.52 o 


   1  12   2      136.30      143.19     12.96 o 


   2  12   2      114.31      118.88     10.88 o 


   3  12   2       78.63      101.40     11.00 o 


   4  12   2       72.32       76.83      8.51 o 


   5  12   2        1.46       11.34      6.60 o 


   6  12   2       61.79       67.60      9.14 o 


   7  12   2        3.48        0.00      7.99 o 


  -8  13   2       75.65      104.41     10.53 o 


  -7  13   2       49.67       55.79      8.57 o 


  -6  13   2       35.26       43.64      8.22 o 


  -5  13   2      320.48      231.39     12.62 o 


  -4  13   2       53.85       56.04      5.58 o 


  -3  13   2      420.76      447.90     12.22 o 


  -2  13   2       84.77      115.52     10.65 o 


  -1  13   2       41.85       55.33      8.57 o 


   0  13   2      378.58      383.26     18.06 o 


   1  13   2       59.67       55.45      8.91 o 


   2  13   2      514.29      496.92     22.22 o 


   3  13   2      221.73      214.03     15.97 o 


   4  13   2      167.23      168.73     11.86 o 


   5  13   2       12.82       25.70      7.29 o 


   6  13   2       21.34       26.16      7.64 o 


   7  13   2       12.94       24.89      8.33 o 


  -8  14   2       11.65        9.03      7.76 o 


  -7  14   2      155.52      163.56     13.43 o 


  -6  14   2      131.04      141.56     10.76 o 


  -5  14   2        9.32        6.63      4.86 o 


  -4  14   2      190.51      202.81      9.14 o 


  -3  14   2        3.62        0.12      8.10 o 


  -2  14   2      275.80      274.80     17.59 o 


  -1  14   2      270.23      311.95     18.52 o 


   0  14   2      172.88      172.59     14.58 o 


   1  14   2      236.58      232.20     15.97 o 


   2  14   2       32.85       23.73      9.49 o 


   3  14   2       96.97       88.32     10.19 o 


   4  14   2      144.19      174.79     15.86 o 


   5  14   2       23.39       40.17      7.87 o 


   6  14   2       54.49       60.89      9.14 o 


  -7  15   2       17.24       22.11      8.22 o 


  -6  15   2        7.85        8.68      7.29 o 


  -5  15   2      371.99      408.27     12.85 o 


  -4  15   2       11.24        0.46      7.64 o 


  -3  15   2      358.81      346.56     18.40 o 


  -2  15   2      146.68      144.69     11.58 o 


  -1  15   2       44.69       44.80      9.14 o 


   0  15   2      262.29      288.57     17.02 o 


   1  15   2       19.92       26.62      9.49 o 


   2  15   2      245.28      262.29     17.36 o 


   3  15   2       94.26       93.18     11.34 o 


   4  15   2       12.73       14.12      9.61 o 


   6  15   2       31.89       44.45      8.68 o 


  -7  16   2       39.73       56.83      8.68 o 


  -6  16   2       72.41       85.08      9.49 o 


  -5  16   2       10.40        0.35      8.57 o 


  -4  16   2      259.12      273.41     17.02 o 


  -3  16   2       74.69       57.41      9.84 o 


  -2  16   2       29.41       28.24      9.38 o 


  -1  16   2       54.03       77.21      9.95 o 


   0  16   2       47.20       65.86      9.95 o 


   1  16   2      280.37      273.52     16.78 o 


   2  16   2       18.50       12.50      8.57 o 


   3  16   2      133.77      141.68     13.54 o 


   4  16   2      148.37      167.84     14.35 o 


  -5  17   2       18.80       22.46      8.91 o 


  -4  17   2       69.58       64.94      9.72 o 


  -3  17   2      170.99      182.66     15.97 o 


  -2  17   2       17.31       14.47      9.38 o 


  -1  17   2       40.49       28.13      9.14 o 


   0  17   2      149.21      147.70     13.43 o 


   1  17   2        3.37        3.13      8.33 o 


   2  17   2      107.69      118.41     12.27 o 


   3  17   2      108.76      115.64     13.20 o 


   4  17   2        3.30       13.89     10.53 o 


  -4  18   2       23.52       10.65      9.26 o 


  -3  18   2       24.16       26.16      9.03 o 


  -2  18   2       74.26       71.88     10.65 o 


  -1  18   2       23.84       30.10      9.61 o 


   0  18   2       20.76        2.55      9.03 o 


   1  18   2       36.47       45.95     11.46 o 


   2  18   2       96.21       92.49     11.92 o 


   3  18   2       10.47       12.15      9.61 o 


  -4  19   2        0.16        0.00      8.80 o 


  -3  19   2       37.68       35.54      9.72 o 


  -2  19   2       50.92       32.87     11.00 o 


  -1  19   2       76.12       80.80     12.73 o 


   0  19   2       65.43       86.35     13.08 o 


   1  19   2       35.62       31.83     11.81 o 


   2  19   2        5.89       10.42     11.11 o 


   3  19   2       21.00       29.86     11.92 o 


  -4  20   2       49.70       40.17     11.34 o 


  -3  20   2        3.56        4.63      9.03 o 


  -2  20   2       28.90        0.00     10.42 o 


  -1  20   2      102.62      105.10     12.62 o 


   0  20   2        3.43        2.89      9.72 o 


   1  20   2       35.53       38.31     12.27 o 


   2  20   2       40.37       38.20     12.50 o 


   3  20   2        1.54        0.00     10.19 o 


  -3  21   2       51.28       40.86     11.46 o 


  -2  21   2       18.41        7.41     11.34 o 


  -1  21   2       10.06        0.81     11.23 o 


   0  21   2      107.46       99.43     13.20 o 


   1  21   2       33.57       42.83     12.85 o 


  -2 -21   3        7.52        3.36      9.95 o 


  -1 -21   3       79.04       90.75     12.39 o 


   0 -21   3       43.67       56.49     11.69 o 


  -4 -20   3       30.20       45.61      9.61 o 


  -3 -20   3        3.57       14.93      8.45 o 


  -2 -20   3       28.55       27.55     10.07 o 


  -1 -20   3       42.27       48.27     10.42 o 


   0 -20   3        4.53        7.64      9.72 o 


   1 -20   3       73.60       72.59      7.20 o 


   2 -20   3       26.92       23.85     13.25 o 


  -5 -19   3       37.56       42.25     10.07 o 


  -4 -19   3        5.22        5.44      7.87 o 


  -3 -19   3        4.52        0.00      7.64 o 


  -2 -19   3       27.57       35.77     10.19 o 


  -1 -19   3       14.13       15.63      8.57 o 


   0 -19   3      189.27      194.55     11.52 o 


   1 -19   3        6.83        1.82      5.22 o 


   2 -19   3        6.39        2.81      5.20 o 


   3 -19   3        3.66        2.88      5.67 o 


  -6 -18   3       23.87       30.44      9.26 o 


  -5 -18   3       29.67       52.09     10.07 o 


  -4 -18   3       20.43       31.72      9.49 o 


  -3 -18   3       21.06       36.00      9.95 o 


  -2 -18   3       54.03       56.72      9.72 o 


  -1 -18   3       22.63       27.09      9.95 o 


   0 -18   3       24.36       26.86      5.74 o 


   1 -18   3      101.45       97.57      9.84 o 


   2 -18   3       16.56        8.71     11.11 o 


   3 -18   3       17.56       17.19      5.77 o 


   4 -18   3       40.06       45.92      6.23 o 


  -6 -17   3       42.60       44.91      8.57 o 


  -5 -17   3       13.96       19.21      8.57 o 


  -4 -17   3       25.50       18.98      8.10 o 


  -3 -17   3       47.73       40.51      9.95 o 


  -2 -17   3        8.15       11.92      8.22 o 


  -1 -17   3       34.50       20.72      9.38 o 


   0 -17   3       89.90       87.38      6.91 o 


   1 -17   3        9.74       13.90      5.31 o 


   2 -17   3      146.95      142.05      8.34 o 


   3 -17   3       22.90       18.96      5.73 o 


   4 -17   3        2.86        1.32      4.92 o 


  -7 -16   3       83.10       89.13     10.42 o 


  -6 -16   3        5.72       16.90      7.87 o 


  -5 -16   3       14.41       25.35      8.57 o 


  -4 -16   3       77.62       74.20     10.19 o 


  -3 -16   3        3.23        0.00      8.45 o 


  -2 -16   3       29.56       30.91      8.33 o 


  -1 -16   3        2.58        6.95      8.57 o 


   0 -16   3        0.69        3.74      4.68 o 


   1 -16   3       68.45       64.53      6.04 o 


   2 -16   3       15.80       14.84      5.27 o 


   3 -16   3      170.75      157.76      9.14 o 


   4 -16   3       66.22       68.15      6.71 o 


   5 -16   3        8.92        3.95      6.19 o 


  -7 -15   3       28.04       38.78      8.68 o 


  -6 -15   3       22.07       25.58      8.22 o 


  -5 -15   3      198.22      214.95     13.54 o 


  -4 -15   3       20.20       29.29      8.45 o 


  -3 -15   3      191.67      187.06     12.96 o 


  -2 -15   3       98.76      104.76     10.19 o 


  -1 -15   3       18.49       17.48      7.99 o 


   0 -15   3      179.12      164.53     13.43 o 


   1 -15   3      125.65      129.23     11.17 o 


   2 -15   3      372.80      328.85     12.96 o 


   3 -15   3        6.50       10.68      5.19 o 


   4 -15   3       46.13       45.31      6.16 o 


   5 -15   3       45.38       49.25      8.16 o 


  -8 -14   3        5.20        4.51      7.29 o 


  -7 -14   3       73.46       81.37      9.61 o 


  -6 -14   3      124.32      122.58     10.65 o 


  -5 -14   3       54.73       48.04      8.91 o 


  -4 -14   3      102.04      117.60      9.95 o 


  -3 -14   3        5.14        0.00      7.99 o 


  -2 -14   3      143.94      140.18     12.15 o 


  -1 -14   3      126.11      114.53      6.84 o 


   0 -14   3      209.52      209.22      9.39 o 


   1 -14   3      513.16      481.06     13.09 o 


   2 -14   3      144.76      132.06      7.30 o 


   3 -14   3      147.90      131.78      7.52 o 


   4 -14   3       46.26       49.19      5.78 o 


   5 -14   3       26.79       29.35      9.43 o 


   6 -14   3       51.72       64.10     19.50 o 


  -8 -13   3       66.96       68.87      8.91 o 


  -7 -13   3       40.58       37.27      8.22 o 


  -6 -13   3      115.54      129.06     11.46 o 


  -5 -13   3       88.79       77.32      9.26 o 


  -4 -13   3       33.66       23.38      7.41 o 


  -3 -13   3      273.78      258.59     15.63 o 


  -2 -13   3       38.23       45.78      3.85 o 


  -1 -13   3       54.04       64.20      5.61 o 


   0 -13   3      156.94      149.62      7.84 o 


   1 -13   3      200.84      190.84      9.01 o 


   2 -13   3      164.63      162.31      8.45 o 


   3 -13   3      183.44      158.26      8.00 o 


   4 -13   3      125.56      110.93     10.01 o 


   5 -13   3       20.51       30.65      5.43 o 


   6 -13   3       14.02       14.03     12.10 o 


  -8 -12   3       14.76       12.04      6.71 o 


  -7 -12   3      176.90      179.18     12.15 o 


  -6 -12   3       12.92        8.91      5.90 o 


  -5 -12   3       53.67       45.84      8.22 o 


  -4 -12   3       71.51       55.10      9.26 o 


  -3 -12   3       56.68       51.18      5.90 o 


  -2 -12   3       36.53       39.99      5.90 o 


  -1 -12   3      424.85      422.19     11.55 o 


   0 -12   3      241.70      231.95      9.09 o 


   1 -12   3       67.63       66.70      5.31 o 


   2 -12   3      125.86      106.30      6.48 o 


   3 -12   3       20.16       12.96      4.81 o 


   4 -12   3       45.57       44.21      5.30 o 


   5 -12   3       29.34       25.27      5.14 o 


   6 -12   3       84.82       85.37      6.98 o 


  -9 -11   3        5.25       11.69      6.37 o 


  -8 -11   3       23.42       23.38      6.95 o 


  -7 -11   3        4.22        4.51      6.25 o 


  -6 -11   3       30.31       37.74      7.18 o 


  -5 -11   3      247.68      234.63     13.77 o 


  -4 -11   3       11.09        5.30      3.85 o 


  -3 -11   3      119.23      110.20      6.23 o 


  -2 -11   3       82.98       86.25      8.68 o 


  -1 -11   3      206.81      211.88      7.90 o 


   0 -11   3      459.07      422.49     11.48 o 


   1 -11   3      192.55      189.33      8.51 o 


   2 -11   3       96.74       93.78      9.84 o 


   3 -11   3       46.58       48.37      9.32 o 


   4 -11   3       44.86       44.64      9.09 o 


   5 -11   3       33.49       30.00      5.12 o 


   6 -11   3        3.81        0.00      4.53 o 


   7 -11   3       42.84       41.90      6.16 o 


  -9 -10   3       39.32       35.19      7.41 o 


  -8 -10   3       27.43       21.30      6.60 o 


  -7 -10   3       22.64       27.55      6.60 o 


  -6 -10   3       47.76       43.52      6.60 o 


  -5 -10   3       24.86       22.95      4.28 o 


  -4 -10   3      292.88      277.02      8.51 o 


  -3 -10   3       21.32       27.51      3.65 o 


  -2 -10   3      494.13      483.88     11.53 o 


  -1 -10   3      282.51      260.18      8.44 o 


   0 -10   3       72.94       81.55      5.05 o 


   1 -10   3      694.94      666.49     15.01 o 


   2 -10   3        0.05        5.27      3.80 o 


   3 -10   3       73.45       81.61      5.67 o 


   4 -10   3      160.91      148.48      7.72 o 


   5 -10   3       54.96       47.84      9.26 o 


   6 -10   3       83.69       83.05      6.46 o 


   7 -10   3        0.40        0.00      4.44 o 


  -9  -9   3        9.22       10.30      6.02 o 


  -8  -9   3      130.10      111.70      9.72 o 


  -7  -9   3      309.28      296.90     13.66 o 


  -6  -9   3       11.80       12.95      4.28 o 


  -5  -9   3      479.13      457.45     11.81 o 


  -4  -9   3      130.47      130.22      6.31 o 


  -3  -9   3      599.76      560.88     32.56 o 


  -2  -9   3       27.34       30.06      6.58 o 


  -1  -9   3      327.26      294.31      8.40 o 


   0  -9   3      350.75      299.22      8.51 o 


   1  -9   3      269.11      239.55      7.74 o 


   2  -9   3      610.96      596.28     14.01 o 


   3  -9   3      123.69      122.45      7.16 o 


   4  -9   3      115.80      117.17      6.97 o 


   5  -9   3      257.20      247.23      9.12 o 


   6  -9   3        8.20        0.00      4.67 o 


   7  -9   3       66.77       73.44      8.51 o 


  -8  -8   3       35.89       29.75      6.25 o 


  -6  -8   3       92.30       87.39      8.10 o 


  -5  -8   3      407.02      389.27     15.63 o 


  -4  -8   3      839.69      829.48     25.00 o 


  -3  -8   3      239.50      271.16      7.26 o 


  -2  -8   3      113.27      112.89      3.91 o 


  -1  -8   3      124.95      132.89      5.59 o 


   1  -8   3      478.45      484.96     11.36 o 


   2  -8   3      214.18      193.25      7.65 o 


   3  -8   3      176.48      162.43      7.34 o 


   4  -8   3      177.48      169.90      9.61 o 


   5  -8   3        5.66        4.88      4.03 o 


   6  -8   3      181.00      179.83      8.67 o 


   7  -8   3        4.49        7.38      4.61 o 


  -8  -7   3      219.09      225.06      8.75 o 


  -7  -7   3      180.74      184.17      7.74 o 


  -6  -7   3      284.95      271.44     10.01 o 


  -5  -7   3      183.06      184.91     15.97 o 


  -4  -7   3       94.84       84.87      4.30 o 


  -3  -7   3      693.57      692.88     14.82 o 


  -2  -7   3      325.52      371.40      6.88 o 


  -1  -7   3      746.16      699.49     14.02 o 


   0  -7   3      556.67      499.35     16.32 o 


   1  -7   3      179.87      182.10      6.54 o 


   2  -7   3      129.94      128.64     11.86 o 


   3  -7   3      160.70      171.40      7.76 o 


   4  -7   3      156.92      154.27     12.27 o 


   5  -7   3      157.17      168.76      8.22 o 


   6  -7   3       23.76       24.05      5.13 o 


   7  -7   3       82.89       80.27      6.14 o 


   8  -7   3       20.22       26.93      5.49 o 


  -9  -6   3       92.75       98.39      9.49 o 


  -8  -6   3        7.75        9.38      4.17 o 


  -7  -6   3      110.40      104.96      7.99 o 


  -6  -6   3       90.54       87.76      7.58 o 


  -5  -6   3      219.79      210.61      7.53 o 


  -4  -6   3      593.98      560.61     11.89 o 


  -3  -6   3      545.65      541.86      8.83 o 


  -2  -6   3      383.19      369.13      6.58 o 


  -1  -6   3      503.19      492.83     10.50 o 


   0  -6   3      617.06      645.78     19.10 o 


   1  -6   3     1212.88     1132.07     27.03 o 


   2  -6   3       17.54       16.13      2.97 o 


   3  -6   3       92.18       78.33      5.23 o 


   4  -6   3      134.90      138.30     11.00 o 


   5  -6   3       50.38       53.73      5.48 o 


   6  -6   3      141.22      139.38      7.65 o 


   7  -6   3        1.34        0.00      4.80 o 


   8  -6   3       27.15       26.27      5.24 o 


 -10  -5   3       22.54       18.29      7.99 o 


  -9  -5   3       28.49       21.76      6.60 o 


  -8  -5   3       96.54       94.37     11.34 o 


  -7  -5   3       72.69       62.46      4.88 o 


  -6  -5   3      163.92      156.69      6.93 o 


  -5  -5   3      237.54      214.55     10.94 o 


  -4  -5   3      208.15      196.94      6.42 o 


  -3  -5   3      378.17      335.19      8.05 o 


  -2  -5   3      312.87      303.52      5.55 o 


  -1  -5   3     1355.00     1290.89     23.31 o 


   0  -5   3     1477.11     1474.45     38.20 o 


   1  -5   3      334.17      347.38      8.46 o 


   2  -5   3      420.64      381.69      9.41 o 


   3  -5   3       64.34       70.27      7.76 o 


   4  -5   3      141.11      138.18      7.52 o 


   5  -5   3      315.47      306.59     10.09 o 


   6  -5   3       76.41       80.40      5.87 o 


   7  -5   3        2.78        0.00      4.46 o 


   8  -5   3       29.76       28.45      5.07 o 


 -10  -4   3       36.72       27.66      7.64 o 


  -9  -4   3      227.99      221.90     12.96 o 


  -8  -4   3       43.09       37.85      7.41 o 


  -7  -4   3       74.40       65.37      4.89 o 


  -6  -4   3       51.87       55.11      4.45 o 


  -5  -4   3      132.34      134.75      6.83 o 


  -4  -4   3     1070.36     1029.92     19.14 o 


  -3  -4   3      720.95      712.46     13.73 o 


  -2  -4   3      561.25      490.35      7.82 o 


  -1  -4   3      678.57      688.39     13.11 o 


   0  -4   3       34.62       29.98      3.70 o 


   1  -4   3      779.99      743.07     14.73 o 


   2  -4   3      235.65      268.86      7.49 o 


   3  -4   3      114.19      111.80      5.91 o 


   4  -4   3      436.14      403.81     10.37 o 


   5  -4   3       82.11       77.66      5.36 o 


   6  -4   3      106.47      108.46      9.14 o 


   7  -4   3       23.35       27.09      7.29 o 


   8  -4   3       10.89        6.37      7.06 o 


 -10  -3   3       23.91       10.53      6.95 o 


  -9  -3   3       12.13       18.98      7.41 o 


  -8  -3   3      156.45      132.07     10.42 o 


  -7  -3   3       21.48       16.35      4.24 o 


  -6  -3   3      320.28      310.77      9.26 o 


  -5  -3   3      302.03      305.53      8.09 o 


  -4  -3   3      481.83      503.30     10.56 o 


  -3  -3   3        9.83        4.42      2.06 o 


  -2  -3   3      746.00      741.87     11.09 o 


  -1  -3   3       56.36       49.79      5.09 o 


   1  -3   3       91.50       90.25      4.17 o 


   2  -3   3      870.73      884.05     17.43 o 


   3  -3   3       95.05      109.85      7.52 o 


   4  -3   3       11.22       10.59      4.05 o 


   5  -3   3      462.01      463.50     15.86 o 


   6  -3   3        5.86        5.02      6.25 o 


   7  -3   3       30.40       22.46      7.18 o 


   8  -3   3       34.55       34.49      8.10 o 


 -10  -2   3       13.75       20.60      7.29 o 


  -9  -2   3      120.52      113.32      9.84 o 


  -8  -2   3      146.08      150.59     10.88 o 


  -7  -2   3      160.79      148.23      7.20 o 


  -6  -2   3      193.07      176.66      6.73 o 


  -5  -2   3       70.75       67.26      6.83 o 


  -4  -2   3     1637.70     1610.35     28.19 o 


  -3  -2   3       65.93       70.96      3.68 o 


  -2  -2   3     1226.61     1137.86     20.12 o 


  -1  -2   3      506.45      485.20      9.48 o 


   0  -2   3      118.18      108.72      9.90 o 


   1  -2   3     3239.33     3221.39     55.86 o 


   2  -2   3       44.66       54.40      4.98 o 


   3  -2   3      258.20      249.10     10.53 o 


   4  -2   3       64.86       31.83      4.63 o 


   5  -2   3       17.24       20.71      4.60 o 


   6  -2   3      171.56      160.85     13.83 o 


   7  -2   3       34.02       35.69      5.10 o 


   8  -2   3       30.32       30.44      7.87 o 


 -10  -1   3       16.95        8.57      7.76 o 


  -9  -1   3       92.76       72.69      8.68 o 


  -8  -1   3       15.42       11.00      6.83 o 


  -7  -1   3        1.14        6.02      6.95 o 


  -6  -1   3     1145.60     1114.22     21.31 o 


  -5  -1   3      139.05      148.47      5.46 o 


  -4  -1   3     1086.60     1169.72     20.95 o 


  -3  -1   3     1277.30     1259.18     22.05 o 


  -2  -1   3      391.63      401.45      8.27 o 


  -1  -1   3      609.77      581.60     10.96 o 


   0  -1   3     4122.34     4113.63     70.31 o 


   1  -1   3      253.77      251.18      8.91 o 


   2  -1   3      388.60      416.36     13.77 o 


   3  -1   3      442.00      467.03     10.83 o 


   4  -1   3      171.67      158.99      6.83 o 


   5  -1   3      410.64      415.07     14.87 o 


   6  -1   3       44.30       45.72      5.20 o 


   7  -1   3       75.53       68.83      6.77 o 


   8  -1   3       37.82       38.22      5.77 o 


 -10   0   3        0.55        3.59      6.71 o 


  -9   0   3       24.47       20.60      7.18 o 


  -8   0   3      445.56      400.50     16.44 o 


  -7   0   3      405.56      424.12     16.78 o 


  -6   0   3        9.41        4.60      3.01 o 


  -5   0   3       63.82       55.45      3.59 o 


  -4   0   3      486.84      425.58     11.52 o 


  -3   0   3     1195.08     1242.90     21.73 o 


  -2   0   3      280.59      305.68      6.59 o 


  -1   0   3       55.84       60.94      2.93 o 


   0   0   3      411.05      400.62     11.92 o 


   1   0   3     3149.80     3170.34     77.67 o 


   2   0   3      135.37      140.88      4.58 o 


   3   0   3      274.90      295.77      7.98 o 


   4   0   3      480.42      454.80     14.35 o 


   5   0   3        6.30        3.62      4.63 o 


   6   0   3      676.18      677.61     17.25 o 


   7   0   3        4.71       15.69      4.45 o 


   8   0   3       17.69       22.52      8.39 o 


 -10   1   3       16.94        7.99      7.06 o 


  -9   1   3       88.87       79.64      9.26 o 


  -8   1   3       23.45       19.45      7.29 o 


  -7   1   3        1.08       11.34      6.48 o 


  -6   1   3     1137.60     1136.77     21.42 o 


  -5   1   3      157.29      165.05      7.29 o 


  -4   1   3     1127.12     1216.78     21.48 o 


  -3   1   3     1210.67     1215.22     22.75 o 


  -2   1   3      378.87      382.67      7.55 o 


  -1   1   3      586.05      574.83     15.05 o 


   1   1   3      251.00      239.38      8.80 o 


   2   1   3      382.94      403.28      8.80 o 


   3   1   3      434.94      454.87      8.29 o 


   4   1   3      154.07      156.04     11.00 o 


   5   1   3      409.89      414.86     11.50 o 


   6   1   3       44.75       45.90      7.87 o 


   7   1   3       79.51       74.03      9.20 o 


   8   1   3       38.17       36.15      5.84 o 


 -10   2   3       11.69       12.27      7.52 o 


  -9   2   3      125.45      104.41     10.76 o 


  -8   2   3      145.46      144.00     11.23 o 


  -7   2   3      142.95      145.27     10.65 o 


  -6   2   3      193.07      207.31     11.69 o 


  -5   2   3       69.93       63.87      3.70 o 


  -4   2   3     1689.61     1740.57     30.04 o 


  -3   2   3       67.47       75.70      5.67 o 


  -2   2   3     1171.96     1114.13     19.23 o 


  -1   2   3      485.23      467.75     12.62 o 


   1   2   3     3225.73     3278.08     57.13 o 


   2   2   3       44.75       65.67      6.77 o 


   3   2   3      253.84      244.89      5.87 o 


   4   2   3       56.40       64.07      4.82 o 


   5   2   3       18.91       18.22      4.96 o 


   6   2   3      159.02      158.13      8.04 o 


   7   2   3       33.13       39.97      8.51 o 


   8   2   3       31.67       30.60      5.75 o 


 -10   3   3       23.82       42.37      8.57 o 


  -9   3   3       11.04       12.62      7.18 o 


  -8   3   3      148.74      159.62     11.69 o 


  -7   3   3       22.77       27.90      7.29 o 


  -6   3   3      311.54      306.40     13.77 o 


  -5   3   3      288.64      295.97      7.19 o 


  -3   3   3       19.29       18.29      3.36 o 


  -2   3   3      759.84      768.71     19.68 o 


  -1   3   3       48.95       42.25      3.13 o 


   0   3   3      859.05      879.37     23.73 o 


   1   3   3       98.05      107.77      5.79 o 


   2   3   3      818.18      859.77     16.85 o 


   3   3   3       87.80       94.47      4.64 o 


   4   3   3        6.82        0.00      5.85 o 


   5   3   3      443.39      465.02     12.60 o 


   6   3   3        6.58        6.95      4.22 o 


   7   3   3       31.75       37.72      5.34 o 


   8   3   3       32.63       26.01      6.08 o 


 -10   4   3       37.15       43.18      9.49 o 


  -9   4   3      230.91      263.34     15.63 o 


  -8   4   3       41.06       34.38      7.99 o 


  -7   4   3       58.08       58.45      7.76 o 


  -6   4   3       44.05       42.71      6.83 o 


  -5   4   3      152.09      172.24     11.00 o 


  -4   4   3     1067.95     1070.01     27.90 o 


  -3   4   3      719.87      741.86     19.79 o 


  -2   4   3      534.51      498.31     13.89 o 


  -1   4   3      716.41      744.55     13.92 o 


   0   4   3       40.53       42.34      3.82 o 


   1   4   3      732.77      729.59     20.49 o 


   2   4   3      236.91      265.77     10.30 o 


   3   4   3      123.12      126.49      6.22 o 


   4   4   3      419.54      398.38     10.92 o 


   5   4   3       78.70       69.95      5.81 o 


   6   4   3      109.31      112.28      6.91 o 


   7   4   3       22.13       24.33      5.39 o 


   8   4   3       12.25       10.76      6.95 o 


 -10   5   3       23.15       24.08      8.22 o 


  -9   5   3       27.45       24.89      8.57 o 


  -8   5   3       90.89       89.24      9.03 o 


  -7   5   3       73.44       85.43      9.38 o 


  -6   5   3      174.97      187.87     11.92 o 


  -5   5   3      226.95      244.35     12.62 o 


  -4   5   3      216.09      243.77     10.42 o 


  -3   5   3      411.14      402.01     13.08 o 


  -2   5   3      303.32      313.66      7.53 o 


  -1   5   3     1327.21     1337.09     23.63 o 


   0   5   3     1528.16     1607.28     27.90 o 


   1   5   3      337.91      373.07     12.85 o 


   2   5   3      412.05      386.61     13.31 o 


   3   5   3       62.93       64.15      4.20 o 


   4   5   3      146.25      145.73     11.81 o 


   5   5   3      323.38      308.60     14.82 o 


   6   5   3       76.51       61.00      8.91 o 


   7   5   3        5.05        1.04      7.41 o 


   8   5   3       27.69       23.03      8.68 o 


 -10   6   3       38.41       30.67      9.49 o 


  -9   6   3       93.11      120.96     11.46 o 


  -8   6   3        7.00        7.18      6.95 o 


  -7   6   3      110.82      106.14      9.14 o 


  -6   6   3       84.42       82.92      5.25 o 


  -5   6   3      218.53      201.66     27.09 o 


  -4   6   3      601.15      634.30     13.59 o 


  -3   6   3      551.79      585.83     12.37 o 


  -2   6   3      332.63      351.85     12.44 o 


  -1   6   3      522.99      563.06     11.27 o 


   0   6   3      618.74      670.07     12.68 o 


   1   6   3     1214.76     1195.84     32.41 o 


   2   6   3       18.04       19.56      4.51 o 


   3   6   3       96.09       83.29      5.38 o 


   4   6   3      126.20      145.15     10.88 o 


   5   6   3       47.56       48.96      7.87 o 


   6   6   3      151.86      164.72     13.20 o 


   7   6   3        1.42        0.00      7.52 o 


   8   6   3       28.76       32.76      9.14 o 


 -10   7   3       16.12        8.45      8.22 o 


  -9   7   3       51.25       60.77      9.95 o 


  -8   7   3      230.23      227.68     13.66 o 


  -7   7   3      177.65      186.71     12.50 o 


  -6   7   3      264.95      277.24      9.43 o 


  -5   7   3      193.40      209.96      7.93 o 


  -4   7   3       84.00       95.87      5.89 o 


  -3   7   3      640.15      696.48     14.41 o 


  -2   7   3      313.40      388.92     14.47 o 


  -1   7   3      711.63      724.99     13.99 o 


   0   7   3      566.60      540.56     17.36 o 


   1   7   3      173.78      194.58     10.19 o 


   2   7   3      114.59      105.10      9.26 o 


   3   7   3      156.83      171.78     11.11 o 


   4   7   3      150.63      161.47     11.46 o 


   5   7   3      164.85      178.49     12.85 o 


   6   7   3       22.65       27.20      7.64 o 


   7   7   3       88.95      117.72     10.53 o 


   8   7   3       19.79       25.81      9.03 o 


  -9   8   3       25.34       29.98      9.03 o 


  -8   8   3       38.11       39.24      8.80 o 


  -7   8   3      292.57      291.58     14.47 o 


  -6   8   3       98.03      108.11      6.29 o 


  -5   8   3      373.70      404.28     19.85 o 


  -4   8   3      833.04      923.18     18.80 o 


  -3   8   3      236.15      263.74      7.88 o 


  -2   8   3       88.48       97.34      5.51 o 


  -1   8   3      114.18      131.06      6.95 o 


   0   8   3      225.16      257.32     12.04 o 


   1   8   3      461.75      526.90     17.71 o 


   2   8   3      214.60      213.33     12.27 o 


   3   8   3      186.82      178.49     12.39 o 


   4   8   3      172.90      180.10      9.14 o 


   5   8   3        6.74       17.94      7.41 o 


   6   8   3      179.06      190.07     13.89 o 


   7   8   3        4.95       12.62      7.99 o 


  -9   9   3        6.88        6.37      7.76 o 


  -8   9   3      132.69      145.38     11.81 o 


  -7   9   3      310.53      305.35     15.63 o 


  -6   9   3        5.88        5.58      4.50 o 


  -5   9   3      502.49      526.82     13.59 o 


  -4   9   3      125.28      143.90     13.77 o 


  -3   9   3      545.27      603.25     13.36 o 


  -2   9   3       31.13       38.12      3.45 o 


  -1   9   3      329.37      325.23      7.97 o 


   0   9   3      338.52      329.66     14.24 o 


   1   9   3      268.16      271.90     12.73 o 


   2   9   3      641.94      690.81     22.69 o 


   3   9   3      114.87      108.23      9.26 o 


   4   9   3      106.95      120.54      6.95 o 


   5   9   3      262.50      271.21     14.82 o 


   6   9   3        8.97        7.52      7.87 o 


   7   9   3       64.49       75.47      9.72 o 


  -9  10   3       37.16       61.58     10.19 o 


  -8  10   3       27.32       32.41      8.68 o 


  -7  10   3       30.75       32.76      7.64 o 


  -6  10   3       54.62       51.08      5.32 o 


  -5  10   3       23.94       29.56      5.15 o 


  -4  10   3      282.21      308.02      9.98 o 


  -3  10   3       21.95       24.62      4.04 o 


  -2  10   3      448.63      502.66     11.64 o 


  -1  10   3      281.23      317.39     14.70 o 


   0  10   3       86.68       97.46      7.87 o 


   1  10   3      654.42      695.79     23.15 o 


   2  10   3        0.03        0.81      6.25 o 


   3  10   3       80.72       83.69      9.38 o 


   4  10   3      171.20      171.08     13.08 o 


   5  10   3       55.53       56.60      9.03 o 


   6  10   3       81.79      108.81     11.00 o 


   7  10   3        0.54        0.00      7.06 o 


  -9  11   3        6.44        0.00      7.29 o 


  -8  11   3       25.44       18.64      8.45 o 


  -7  11   3        3.95        0.00      6.37 o 


  -6  11   3       29.33       36.81      7.76 o 


  -5  11   3      248.05      257.32      9.70 o 


  -4  11   3       11.87       10.34      4.58 o 


  -3  11   3      132.91      144.75      8.06 o 


  -2  11   3       81.00       83.27      4.92 o 


  -1  11   3      180.32      216.92     12.73 o 


   0  11   3      441.65      465.32     19.10 o 


   1  11   3      202.46      228.84     13.89 o 


   2  11   3       82.52       92.37      9.14 o 


   3  11   3       52.12       50.12      9.03 o 


   4  11   3       42.54       39.47      8.22 o 


   5  11   3       33.99       44.33      7.87 o 


   6  11   3        4.26       13.77      8.10 o 


   7  11   3       38.34       44.22      8.80 o 


  -8  12   3       13.46       17.13      8.68 o 


  -7  12   3      182.42      192.50     14.01 o 


  -6  12   3       12.70       10.88      6.37 o 


  -5  12   3       55.17       63.54      6.31 o 


  -4  12   3       77.70       81.59      6.05 o 


  -3  12   3       56.56       63.57      5.25 o 


  -2  12   3       47.59       49.54      7.99 o 


  -1  12   3      439.40      471.23     19.91 o 


   0  12   3      251.69      277.92     15.40 o 


   1  12   3       53.14       60.54      9.49 o 


   2  12   3      124.73      125.94     11.11 o 


   3  12   3       17.96       26.97      8.45 o 


   4  12   3       46.29       36.11      8.68 o 


   6  12   3       78.86       82.99      9.84 o 


  -8  13   3       72.07       75.12     10.53 o 


  -7  13   3       39.24       38.66      8.80 o 


  -6  13   3      104.89       57.88      7.18 o 


  -5  13   3       91.50      103.75      6.53 o 


  -4  13   3       35.60       38.94      5.01 o 


  -3  13   3      297.85      346.91     16.90 o 


  -2  13   3       39.63       39.12      8.22 o 


  -1  13   3       57.80       51.63      8.57 o 


   0  13   3      148.93      166.10     13.89 o 


   1  13   3      194.68      195.97     14.70 o 


   2  13   3      190.39      215.18     15.74 o 


   3  13   3      180.54      172.70     14.24 o 


   4  13   3      121.16      143.42     11.81 o 


  -8  14   3        5.72        0.00      7.99 o 


  -7  14   3       71.18       81.26      9.95 o 


  -6  14   3      121.19      130.68     10.30 o 


  -5  14   3       57.72       67.78      9.49 o 


  -4  14   3       93.08      104.52      9.61 o 


  -3  14   3        5.60       10.19      7.18 o 


  -2  14   3      157.88      175.02     15.63 o 


  -1  14   3      123.25      114.83     10.76 o 


   0  14   3      199.32      213.91     16.67 o 


   1  14   3      532.78      548.90     22.11 o 


   2  14   3      145.94      158.35     13.20 o 


   3  14   3      140.06      127.33     11.11 o 


   4  14   3       47.21       48.15      9.95 o 


  -7  15   3       27.27       27.66      8.57 o 


  -6  15   3       15.42       18.52      7.76 o 


  -5  15   3      193.85      228.61     15.74 o 


  -4  15   3       18.31       10.42      8.22 o 


  -3  15   3      197.36      214.84     15.74 o 


  -2  15   3       93.49      106.14     11.23 o 


  -1  15   3       11.67       13.89      7.87 o 


   0  15   3      192.22      213.10     14.93 o 


   1  15   3      121.74      125.59     11.11 o 


   2  15   3      373.30      368.44     18.40 o 


   3  15   3        5.00       20.03      9.49 o 


   4  15   3       41.10       34.03     10.07 o 


  -7  16   3       80.67       83.34     10.42 o 


  -5  16   3       12.20        4.63      7.52 o 


  -4  16   3       73.06       80.80     10.07 o 


  -3  16   3        2.99        6.60      8.91 o 


  -2  16   3       23.50       31.48      9.49 o 


  -1  16   3        4.19        0.00      8.45 o 


   0  16   3        2.02        2.08      7.87 o 


   1  16   3       63.90       52.78     10.42 o 


   2  16   3       15.96        8.10      9.61 o 


   3  16   3      157.80      158.35     13.77 o 


   4  16   3       67.68       56.83     11.34 o 


  -5  17   3       12.45        0.00      8.45 o 


  -4  17   3       22.35       22.57      9.38 o 


  -3  17   3       45.04       35.65     10.30 o 


  -2  17   3        7.04        0.00      7.99 o 


  -1  17   3       25.86       24.54      9.03 o 


   0  17   3       97.26      114.94     11.69 o 


   1  17   3        9.42       15.86     10.07 o 


   2  17   3      135.48      130.57     13.54 o 


   3  17   3       22.70       18.98      9.49 o 


   4  17   3        3.57        1.85     10.42 o 


  -5  18   3       34.89       35.42     10.19 o 


  -4  18   3       15.79        3.47      8.33 o 


  -3  18   3       20.33       11.58      8.68 o 


  -2  18   3       49.52       65.86     11.58 o 


  -1  18   3       23.92        2.20      8.45 o 


   0  18   3       25.28       18.52      9.72 o 


   1  18   3      103.91      122.12     12.62 o 


   2  18   3       16.20       15.63     10.65 o 


   3  18   3       16.97       14.24     10.76 o 


   4  18   3       43.08       54.29     12.85 o 


  -5  19   3       40.34       35.42     11.00 o 


  -4  19   3        5.19        0.00      9.72 o 


  -3  19   3        8.01        9.84     10.19 o 


  -2  19   3       25.46       20.72      9.61 o 


  -1  19   3       13.08        5.09     10.30 o 


   0  19   3      190.63      226.76     17.25 o 


   1  19   3        8.06        6.71     10.53 o 


   2  19   3        7.60        4.86      9.49 o 


   3  19   3        3.98        9.49     11.46 o 


  -4  20   3       33.02       36.00     11.58 o 


  -3  20   3        3.84        0.00      9.26 o 


  -2  20   3       27.81       25.58     10.42 o 


  -1  20   3       40.61       50.93     12.39 o 


   0  20   3        5.19       13.31     11.34 o 


   1  20   3       78.77       80.10     13.43 o 


   2  20   3       26.51       29.86     11.23 o 


  -2  21   3        6.65        1.50     10.07 o 


  -1  21   3       77.74       82.88     13.08 o 


   0  21   3       47.13       41.44     11.92 o 


  -3 -20   4        8.05       11.92      8.80 o 


  -2 -20   4       78.93      106.49     12.62 o 


  -1 -20   4        3.67       12.73      9.84 o 


   0 -20   4       37.31       38.55     11.34 o 


   1 -20   4       34.16       39.70     10.65 o 


  -5 -19   4       12.81        5.44      9.14 o 


  -4 -19   4       37.61       59.50      9.84 o 


  -3 -19   4       16.64       18.98      9.84 o 


  -2 -19   4        8.96        6.48      9.14 o 


  -1 -19   4       36.75       33.45      9.72 o 


   0 -19   4       34.04       25.00     10.53 o 


   1 -19   4       38.60       40.51      6.29 o 


   2 -19   4       22.73       23.62      5.92 o 


  -5 -18   4       51.53       57.88      9.61 o 


  -4 -18   4       10.38       17.36      8.22 o 


  -3 -18   4       21.27       27.20      8.68 o 


  -2 -18   4       41.74       43.75     10.53 o 


  -1 -18   4        1.71        0.58      9.38 o 


   0 -18   4       70.86       75.01     11.58 o 


   1 -18   4       40.61       48.58      6.12 o 


   2 -18   4       12.18        7.26      5.16 o 


   3 -18   4       18.96       20.39     10.24 o 


  -6 -17   4       24.21       38.08      9.26 o 


  -5 -17   4        7.29       18.64      8.80 o 


  -4 -17   4       67.76       74.89     10.19 o 


  -3 -17   4       70.42       65.63     10.53 o 


  -2 -17   4       17.68       12.50      8.45 o 


  -1 -17   4       88.50      113.21     12.27 o 


   0 -17   4       57.04       41.79      9.84 o 


   1 -17   4       99.68      107.35     13.02 o 


   2 -17   4      109.99      115.10      7.56 o 


   3 -17   4        5.31        4.19      5.22 o 


  -7 -16   4      135.60      156.61     13.43 o 


  -6 -16   4       19.78       23.50      8.57 o 


  -5 -16   4       16.04       17.59      8.68 o 


  -4 -16   4       78.87       78.48     10.07 o 


  -3 -16   4      105.22      117.03     11.00 o 


  -2 -16   4      170.67      149.78     13.31 o 


  -1 -16   4       58.77       53.71      9.38 o 


   0 -16   4      330.18      306.92     14.12 o 


   1 -16   4        2.70        5.90      4.71 o 


   2 -16   4       18.52       15.30      5.56 o 


   3 -16   4      194.01      182.74      9.29 o 


   4 -16   4        4.79        3.83      5.30 o 


  -7 -15   4       74.23       87.05      9.49 o 


  -6 -15   4       27.67       26.28      8.33 o 


  -5 -15   4        0.59        2.43      7.87 o 


  -4 -15   4       81.61       70.96     10.19 o 


  -3 -15   4      231.90      225.37     14.93 o 


  -2 -15   4       65.34       68.64      9.38 o 


  -1 -15   4       88.82       76.40      9.72 o 


   0 -15   4        9.29       15.15      4.48 o 


   1 -15   4      197.98      187.51      8.97 o 


   2 -15   4      166.50      152.25      8.37 o 


   3 -15   4       10.63       18.58      7.52 o 


   4 -15   4       84.58       71.42      6.62 o 


   5 -15   4        7.52       11.51      8.39 o 


  -8 -14   4       90.98      106.61      9.95 o 


  -7 -14   4       40.53       40.98      8.33 o 


  -6 -14   4       22.75       26.74      7.52 o 


  -5 -14   4      120.22      129.76     11.34 o 


  -4 -14   4        2.39        0.00      7.41 o 


  -3 -14   4       67.40       58.45      8.80 o 


  -2 -14   4      206.10      189.25     14.47 o 


  -1 -14   4       19.07       21.75     11.17 o 


   0 -14   4       92.60       95.71     12.33 o 


   1 -14   4       95.39       99.80      8.04 o 


   2 -14   4       93.78       89.65      6.70 o 


   3 -14   4      165.62      154.36      8.73 o 


   4 -14   4       25.22       34.21      5.58 o 


   5 -14   4       68.41       73.00     13.95 o 


  -8 -13   4       17.75       12.73      6.95 o 


  -7 -13   4       38.07       29.29      6.95 o 


  -6 -13   4      116.41      120.73     10.42 o 


  -5 -13   4       61.19       62.85      8.22 o 


  -4 -13   4      283.03      252.22     14.01 o 


  -3 -13   4      253.62      252.47     10.88 o 


  -2 -13   4       18.58       10.65      8.10 o 


  -1 -13   4      268.00      262.83      9.72 o 


   0 -13   4       63.37       58.20      9.84 o 


   1 -13   4      654.26      599.20     15.11 o 


   2 -13   4       91.24       97.45      6.28 o 


   3 -13   4        8.90        8.92      4.92 o 


   4 -13   4       59.88       58.12     10.01 o 


   5 -13   4        2.69        7.13      5.28 o 


  -8 -12   4        2.55        6.83      6.60 o 


  -7 -12   4       92.00       91.79      8.68 o 


  -6 -12   4      102.66      106.26      9.84 o 


  -5 -12   4      296.62      302.46     15.16 o 


  -4 -12   4      191.16      191.92      8.27 o 


  -3 -12   4      321.08      297.14     15.51 o 


  -2 -12   4      103.18      105.33     11.11 o 


  -1 -12   4      391.24      383.09     11.06 o 


   1 -12   4      136.32      135.88     10.94 o 


   2 -12   4       97.43       89.44      6.28 o 


   3 -12   4       80.00       74.12     10.42 o 


   4 -12   4       16.49       12.62      4.59 o 


   5 -12   4       42.98       40.17      5.67 o 


   6 -12   4       18.57       14.63      6.02 o 


  -8 -11   4       30.89       31.02      7.18 o 


  -7 -11   4       73.65       78.36      8.57 o 


  -6 -11   4       61.24       72.11      8.33 o 


  -5 -11   4      115.18      110.18      6.03 o 


  -4 -11   4      491.07      458.96     19.21 o 


  -3 -11   4      185.99      150.97     10.71 o 


  -2 -11   4       12.06       12.96      7.64 o 


  -1 -11   4      103.36       99.10      8.10 o 


   0 -11   4      144.88      151.98     13.20 o 


   1 -11   4      157.89      153.50      8.04 o 


   2 -11   4      107.19      103.50      6.33 o 


   3 -11   4       17.81       20.56      4.89 o 


   4 -11   4      115.66      103.18      6.72 o 


   5 -11   4        3.77        5.89      4.45 o 


   6 -11   4       31.79       24.05      5.79 o 


  -8 -10   4       38.70       41.32      7.29 o 


  -7 -10   4       80.77       84.04      8.33 o 


  -5 -10   4       77.78       65.63      8.80 o 


  -4 -10   4      101.67       86.99     18.69 o 


  -3 -10   4      220.04      210.81      8.25 o 


  -2 -10   4      111.92      100.54      5.46 o 


  -1 -10   4      122.48      111.96      7.06 o 


   0 -10   4      344.11      334.18     15.97 o 


   1 -10   4      131.57      129.96      7.17 o 


   2 -10   4       38.16       48.10      5.03 o 


   3 -10   4       81.35       83.12      6.16 o 


   4 -10   4       19.43       12.39      4.78 o 


   5 -10   4       55.00       48.07      5.67 o 


   6 -10   4       49.96       50.05      6.00 o 


  -8  -9   4       58.16       58.57      7.41 o 


  -7  -9   4      270.57      260.38      9.04 o 


  -6  -9   4       57.72       52.43      4.99 o 


  -5  -9   4      224.80      218.30      8.29 o 


  -4  -9   4      320.43      308.45     11.34 o 


  -3  -9   4      331.02      311.22      9.19 o 


  -2  -9   4      112.55      104.23      5.29 o 


  -1  -9   4      407.51      390.17     18.52 o 


   0  -9   4      113.55      103.95      8.91 o 


   1  -9   4       65.06       57.79      7.52 o 


   2  -9   4      434.62      419.91     11.69 o 


   3  -9   4      141.96      127.24      7.49 o 


   4  -9   4      176.12      178.52     11.52 o 


   5  -9   4        3.66        1.91      6.77 o 


   6  -9   4       13.94       11.12      7.52 o 


   7  -9   4       59.38       57.72      6.47 o 


  -8  -8   4       96.30      105.33      6.51 o 


  -7  -8   4       48.82       47.80      4.86 o 


  -6  -8   4       18.40       12.50      5.96 o 


  -5  -8   4      396.09      374.61     13.14 o 


  -4  -8   4      308.23      310.66      9.33 o 


  -3  -8   4      464.14      456.02     11.22 o 


  -2  -8   4      274.48      267.39      7.56 o 


  -1  -8   4        1.02        2.12      2.75 o 


   0  -8   4      352.68      343.55     14.70 o 


   1  -8   4      478.16      472.73     11.72 o 


   2  -8   4      437.89      436.21     11.78 o 


   3  -8   4      249.89      239.48      8.90 o 


   4  -8   4       35.63       33.09      8.16 o 


   5  -8   4       72.31       75.42      6.30 o 


   6  -8   4       28.79       22.08     11.63 o 


   7  -8   4       15.16        4.45      5.19 o 


  -9  -7   4       94.79      100.47      9.72 o 


  -8  -7   4       98.32      105.33      9.38 o 


  -7  -7   4      183.02      196.34      8.04 o 


  -6  -7   4      204.16      194.33      9.49 o 


  -5  -7   4      199.76      192.68      7.90 o 


  -4  -7   4      505.03      522.55     17.19 o 


  -3  -7   4      175.08      152.16      6.65 o 


  -2  -7   4       45.66       44.49      6.71 o 


  -1  -7   4      861.20      806.91     16.18 o 


   0  -7   4       88.22      108.11      9.26 o 


   1  -7   4      552.94      522.73     12.26 o 


   2  -7   4      169.82      169.45      7.73 o 


   3  -7   4       34.53       32.60      4.99 o 


   4  -7   4      113.45      116.22      7.23 o 


   5  -7   4       10.12       12.05      4.61 o 


   6  -7   4      110.77      106.79     14.18 o 


   7  -7   4       28.65       35.63      5.44 o 


 -10  -6   4       59.89       43.87      9.03 o 


  -9  -6   4       19.39       11.00      7.18 o 


  -8  -6   4      124.62      125.82      9.95 o 


  -7  -6   4       31.90       35.07      4.58 o 


  -6  -6   4       43.77       36.64      4.54 o 


  -5  -6   4      526.81      500.00     11.95 o 


  -4  -6   4      445.70      439.10     10.63 o 


  -3  -6   4      272.71      269.74      7.72 o 


  -2  -6   4      325.02      297.27      6.04 o 


  -1  -6   4      282.30      290.04     11.98 o 


   0  -6   4      291.46      286.72     12.15 o 


   1  -6   4      345.54      336.09      8.99 o 


   2  -6   4      546.38      543.67     13.08 o 


   3  -6   4      161.81      156.23      7.59 o 


   4  -6   4       28.81       32.77      4.92 o 


   5  -6   4      151.94      151.66      8.05 o 


   6  -6   4       14.01       18.21      5.23 o 


   7  -6   4       36.90       37.20      8.45 o 


 -10  -5   4        1.93        9.61      7.52 o 


  -9  -5   4      108.70      100.47      9.95 o 


  -8  -5   4       64.86       65.75      7.76 o 


  -7  -5   4       22.83       23.28      4.17 o 


  -6  -5   4       67.32       67.69      5.09 o 


  -5  -5   4      116.61      124.49      6.26 o 


  -4  -5   4      665.08      647.05     13.54 o 


  -3  -5   4      342.90      340.66      8.69 o 


  -2  -5   4       69.22       78.84      3.00 o 


  -1  -5   4       84.09       82.04      4.08 o 


   0  -5   4      155.68      176.29      8.80 o 


   1  -5   4      608.01      565.21     12.48 o 


   2  -5   4      420.17      392.51     10.31 o 


   3  -5   4       74.82       86.21     11.17 o 


   4  -5   4      326.26      324.57     10.23 o 


   5  -5   4      117.75      111.95      7.03 o 


   6  -5   4       85.48       97.81      6.42 o 


   7  -5   4       30.38       39.59      5.81 o 


 -10  -4   4       43.89       32.87      8.45 o 


  -9  -4   4       81.97       64.94      9.03 o 


  -8  -4   4       32.36       25.58      6.71 o 


  -7  -4   4       43.98       39.59      7.64 o 


  -6  -4   4       49.44       52.82      4.53 o 


  -5  -4   4      184.54      189.72     12.44 o 


  -4  -4   4      671.84      678.89     13.79 o 


  -3  -4   4      626.00      604.67     12.42 o 


  -2  -4   4      698.71      676.60     10.63 o 


  -1  -4   4     1176.39     1326.74     24.13 o 


   0  -4   4      939.80      956.34     26.51 o 


   1  -4   4      279.63      257.24      7.54 o 


   2  -4   4     1088.10     1091.24     21.65 o 


   3  -4   4      228.12      221.73      8.09 o 


   4  -4   4       19.58       20.88      4.48 o 


   5  -4   4      124.75      130.94      7.24 o 


   6  -4   4       15.03       17.89      4.76 o 


   7  -4   4       34.10       38.04      5.50 o 


 -10  -3   4        0.92        0.00      6.95 o 


  -9  -3   4       42.82       29.63      8.10 o 


  -8  -3   4       73.77       83.34      8.45 o 


  -7  -3   4       29.05       10.53      6.37 o 


  -6  -3   4      147.50      139.86      6.72 o 


  -5  -3   4       48.37       44.25      3.61 o 


  -4  -3   4     1333.57     1326.45     24.01 o 


  -3  -3   4     1017.80      949.39     17.67 o 


  -2  -3   4      358.11      399.60      6.87 o 


  -1  -3   4      706.87      733.77     14.14 o 


   0  -3   4      723.83      651.95    104.93 o 


   1  -3   4     1017.65      982.38     25.18 o 


   2  -3   4      119.22      107.81      6.83 o 


   3  -3   4       96.27       95.73      7.87 o 


   4  -3   4      492.28      483.73     17.83 o 


   5  -3   4       33.65       26.85      6.02 o 


   6  -3   4       56.16       49.54      7.52 o 


   7  -3   4        0.03        2.20      6.60 o 


 -10  -2   4       23.14       23.50      7.41 o 


  -9  -2   4      111.18       81.61      9.03 o 


  -8  -2   4      321.80      322.72     14.82 o 


  -7  -2   4       12.00       17.13      6.71 o 


  -6  -2   4       28.47       30.07      3.70 o 


  -5  -2   4      174.15      168.88      6.03 o 


  -4  -2   4       71.80       85.04      4.48 o 


  -3  -2   4      274.45      244.59      7.23 o 


  -2  -2   4     1507.36     1453.04     25.48 o 


  -1  -2   4      211.43      213.66      5.62 o 


   0  -2   4       20.99       26.54      2.67 o 


   1  -2   4      632.21      634.33     13.38 o 


   2  -2   4      291.02      293.08     11.46 o 


   3  -2   4       77.36       75.01      6.83 o 


   4  -2   4      101.33      102.32      8.33 o 


   5  -2   4      336.70      312.99     14.01 o 


   6  -2   4       17.93       11.34      6.83 o 


   7  -2   4       25.76       39.24      8.10 o 


 -10  -1   4        0.25        0.00      7.18 o 


  -9  -1   4      104.51       99.20      9.49 o 


  -8  -1   4        1.56        0.00      6.71 o 


  -7  -1   4       45.11       50.00      7.64 o 


  -6  -1   4      377.08      394.02     16.09 o 


  -5  -1   4      211.72      215.32      6.57 o 


  -4  -1   4      157.77      155.79      5.36 o 


  -3  -1   4      423.42      438.79     14.53 o 


  -2  -1   4      228.63      209.07      5.69 o 


  -1  -1   4     1019.06     1019.98     20.89 o 


   0  -1   4      248.95      277.05      6.88 o 


   1  -1   4     1810.82     1758.04     45.03 o 


   2  -1   4      204.92      209.51     10.07 o 


   3  -1   4       63.27       68.18      7.06 o 


   4  -1   4      105.06      109.62      9.26 o 


   5  -1   4       89.80       85.19      7.99 o 


   6  -1   4      179.18      186.01     11.58 o 


   7  -1   4       43.09       48.38      7.76 o 


 -10   0   4       15.31       10.53      8.10 o 


  -9   0   4        0.20        0.00      7.18 o 


  -8   0   4      270.86      271.09     14.58 o 


  -7   0   4       36.86       48.85      7.76 o 


  -6   0   4        9.57       17.71      5.90 o 


  -5   0   4       12.71       11.78      3.99 o 


  -4   0   4      683.87      647.44     12.49 o 


  -3   0   4     1811.67     1791.90     30.81 o 


  -2   0   4      149.86      139.07      4.40 o 


  -1   0   4      270.93      234.05      5.85 o 


   0   0   4      969.26      961.21     25.47 o 


   1   0   4     1162.12     1225.58     32.41 o 


   2   0   4      623.11      608.28     18.64 o 


   3   0   4      431.35      457.45     16.09 o 


   4   0   4       30.85       32.99      6.83 o 


   5   0   4       60.29       64.24      7.18 o 


   6   0   4       64.55       52.44      7.76 o 


   7   0   4       34.01       43.08      5.87 o 


 -10   1   4        0.21        0.00      7.99 o 


  -9   1   4       99.51       95.15      9.49 o 


  -8   1   4        1.85        0.35      6.13 o 


  -7   1   4       37.97       44.45      8.45 o 


  -6   1   4      366.09      376.43     15.74 o 


  -5   1   4      212.90      219.23     10.65 o 


  -4   1   4      137.80      138.04      7.12 o 


  -3   1   4      461.49      478.71      9.50 o 


  -2   1   4      244.91      232.65      6.13 o 


  -1   1   4     1078.76     1109.83     27.43 o 


   1   1   4     1812.61     1749.94     44.91 o 


   2   1   4      202.81      208.87      6.25 o 


   3   1   4       63.49       65.86      6.48 o 


   4   1   4       99.86       95.50      8.10 o 


   5   1   4       85.28      100.70      8.91 o 


   6   1   4      178.70      158.89     12.33 o 


   7   1   4       41.32       46.89      8.33 o 


 -10   2   4       18.70       15.28      8.57 o 


  -9   2   4      113.11       93.64     10.07 o 


  -8   2   4      315.26      313.57     14.82 o 


  -7   2   4       11.77       18.40      7.06 o 


  -6   2   4       32.21       40.28      6.83 o 


  -5   2   4      181.97      198.98     11.34 o 


  -4   2   4       82.02      104.29      8.33 o 


  -3   2   4      243.83      219.43      5.16 o 


  -2   2   4     1543.53     1524.73     26.23 o 


  -1   2   4      210.32      217.61      7.99 o 


   2   2   4      283.08      292.55      7.74 o 


   3   2   4       72.87       74.31      6.95 o 


   4   2   4      101.25       95.73      8.68 o 


   5   2   4      337.12      323.76     15.05 o 


   6   2   4       14.68        5.38      4.99 o 


   7   2   4       28.15       20.14      5.27 o 


 -10   3   4        0.86        7.64      7.87 o 


  -9   3   4       42.83       48.73      8.45 o 


  -8   3   4       75.70       87.05      9.38 o 


  -7   3   4       25.85       28.01      7.29 o 


  -6   3   4      152.41      149.09     12.27 o 


  -5   3   4       48.82       49.66      6.13 o 


  -4   3   4     1389.00     1412.06     35.54 o 


  -3   3   4     1012.96      938.87     24.31 o 


  -2   3   4      343.59      395.29     12.04 o 


  -1   3   4      715.32      779.94     20.03 o 


   1   3   4     1011.61      985.75     26.74 o 


   2   3   4      102.82      118.88      7.41 o 


   3   3   4       90.70       87.51      7.87 o 


   4   3   4      495.38      494.96     18.64 o 


   5   3   4       30.44       26.04      6.71 o 


   6   3   4       58.56       65.04      6.03 o 


   7   3   4        0.21        0.00      4.62 o 


 -10   4   4       46.48       58.45     10.19 o 


  -9   4   4       82.45       88.09      9.95 o 


  -8   4   4       27.74       23.15      7.06 o 


  -7   4   4       39.02       43.99      7.76 o 


  -6   4   4       54.04       38.78      7.18 o 


  -5   4   4      210.85      220.62     11.23 o 


  -4   4   4      684.72      730.86     21.07 o 


  -3   4   4      649.07      680.85     19.10 o 


  -2   4   4      703.43      711.76     18.87 o 


  -1   4   4     1163.28     1364.72     32.87 o 


   0   4   4      962.48     1015.84     18.65 o 


   1   4   4      260.48      284.75     11.11 o 


   2   4   4     1068.61     1125.92     30.67 o 


   4   4   4       19.69       18.75      6.25 o 


   5   4   4      125.13      118.30      9.61 o 


   6   4   4       13.99       11.97      7.29 o 


   7   4   4       36.31       41.07     11.98 o 


 -10   5   4        2.01       10.88      8.57 o 


  -9   5   4      110.18      102.56     10.42 o 


  -8   5   4       60.52       54.75      9.03 o 


  -7   5   4       29.08       13.89      7.29 o 


  -6   5   4       65.69       62.74      7.87 o 


  -5   5   4      114.48      123.74      9.84 o 


  -4   5   4      669.14      707.59     20.72 o 


  -3   5   4      365.87      392.40     13.08 o 


  -2   5   4       63.04       74.54      6.13 o 


  -1   5   4       87.15       82.97      4.80 o 


   0   5   4      160.53      185.87      5.50 o 


   1   5   4      620.72      604.69     18.52 o 


   2   5   4      389.90      377.82     13.77 o 


   3   5   4       75.06       86.47      7.18 o 


   7   5   4       33.52       42.48      8.57 o 


 -10   6   4       58.59       40.40      9.14 o 


  -9   6   4       19.65       17.71      8.68 o 


  -8   6   4      129.53      137.98     10.65 o 


  -7   6   4       26.21       28.49      4.53 o 


  -6   6   4       48.06       40.28      7.99 o 


  -5   6   4      523.95      528.64     18.06 o 


  -4   6   4      447.62      463.70     15.86 o 


  -3   6   4      267.10      272.35      7.76 o 


  -2   6   4      365.75      366.76      8.88 o 


  -1   6   4      289.00      299.99      7.45 o 


   0   6   4      271.85      282.24      7.15 o 


   1   6   4      351.48      368.79     13.89 o 


   2   6   4      544.24      560.94     18.52 o 


   3   6   4      169.29      185.78     11.92 o 


 -10   7   4       11.22       13.31      8.33 o 


  -9   7   4       86.97       91.79     10.07 o 


  -8   7   4      104.90      115.40     10.53 o 


  -7   7   4      195.48      222.30      8.65 o 


  -6   7   4      204.65      211.21      9.67 o 


  -5   7   4      201.37      218.11     14.93 o 


  -4   7   4      508.86      555.57     13.37 o 


  -3   7   4      173.97      158.56      6.69 o 


  -2   7   4       47.69       49.49      3.51 o 


  -1   7   4      862.68      876.51     20.08 o 


   0   7   4       90.19       96.09      4.41 o 


   1   7   4      557.88      566.38     18.98 o 


   2   7   4      177.15      202.33     11.69 o 


   3   7   4       36.43       39.93      6.83 o 


  -9   8   4        1.63        5.44      7.52 o 


  -8   8   4      101.31      108.69     10.30 o 


  -7   8   4       60.00       64.52      5.32 o 


  -6   8   4       18.46       12.87      4.52 o 


  -5   8   4      387.15      400.63     11.36 o 


  -4   8   4      306.82      351.93     10.15 o 


  -3   8   4      437.29      452.89     11.09 o 


  -2   8   4      250.98      266.05      8.06 o 


  -1   8   4        0.69        2.36      3.24 o 


   0   8   4      363.70      370.64     14.58 o 


   1   8   4      477.59      494.61     17.48 o 


   2   8   4      426.71      444.14     17.48 o 


   3   8   4      260.67      262.87     14.24 o 


  -9   9   4       11.96        0.00      7.29 o 


  -8   9   4       59.19       66.33      9.72 o 


  -7   9   4      273.39      298.52     15.74 o 


  -6   9   4       42.62       44.86      7.64 o 


  -5   9   4      226.26      251.74      9.90 o 


  -4   9   4      313.61      350.89     10.43 o 


  -3   9   4      309.12      326.53      9.77 o 


  -2   9   4      110.10      110.29      5.81 o 


  -1   9   4      392.01      433.14     16.55 o 


   0   9   4      112.54      133.46     10.30 o 


   1   9   4       69.65       74.66      7.99 o 


   2   9   4      444.96      473.08     18.87 o 


   3   9   4      135.51      131.03     10.07 o 


  -9  10   4        6.69        0.00      8.33 o 


  -8  10   4       33.72       35.42      9.38 o 


  -7  10   4       85.75      106.03     10.42 o 


  -6  10   4      197.34      243.48     22.11 o 


  -5  10   4       71.72       74.84      6.06 o 


  -4  10   4      103.78      120.55      7.70 o 


  -3  10   4      225.21      237.26      9.05 o 


  -2  10   4      111.79      119.76      6.65 o 


  -1  10   4      120.48      129.53     10.88 o 


   0  10   4      377.27      411.04     16.78 o 


   1  10   4      123.43      132.77     11.23 o 


   2  10   4       46.66       52.55      8.45 o 


   3  10   4       81.04       90.40      9.03 o 


  -9  11   4       53.41       66.79     10.88 o 


  -8  11   4       35.25       61.12      9.03 o 


  -7  11   4       67.23       93.41     10.07 o 


  -6  11   4       54.35       58.23      5.77 o 


  -5  11   4      115.70      130.41     14.47 o 


  -4  11   4      516.73      581.59     14.60 o 


  -3  11   4      192.12      217.60      9.04 o 


  -2  11   4       11.45       20.37      7.18 o 


  -1  11   4      102.16       96.19      8.80 o 


   0  11   4      144.66      155.57     12.15 o 


   1  11   4      179.57      207.54     14.82 o 


   2  11   4      116.04      127.33     10.65 o 


   3  11   4       20.64       29.17      7.76 o 


  -8  12   4        4.48        0.00      8.10 o 


  -7  12   4       87.81      115.29     10.76 o 


  -6  12   4       98.17      109.00      6.83 o 


  -5  12   4      315.40      355.98     11.37 o 


  -4  12   4      184.34      213.32      9.42 o 


  -3  12   4      327.49      371.33     18.29 o 


  -2  12   4      116.05      138.79     12.39 o 


  -1  12   4      388.21      436.04     18.52 o 


   0  12   4     1127.09     1184.72     36.46 o 


   1  12   4      149.13      172.59     14.70 o 


   2  12   4      104.59      106.26      9.61 o 


   3  12   4       75.72       73.39      9.38 o 


  -8  13   4       19.88       34.15      8.57 o 


  -7  13   4       44.46       37.50      8.80 o 


  -6  13   4      103.04      122.95      7.40 o 


  -5  13   4       60.36       60.24      8.80 o 


  -4  13   4      296.67      300.49     16.55 o 


  -3  13   4      264.39      273.18     15.40 o 


  -2  13   4       17.27       18.40      7.64 o 


  -1  13   4      265.54      297.95     17.25 o 


   0  13   4       64.44       65.75      9.84 o 


   1  13   4      652.53      682.82     24.77 o 


   2  13   4       95.38      104.18      9.84 o 


   3  13   4        8.31        2.43      7.87 o 


  -8  14   4       90.78      111.70     11.69 o 


  -7  14   4       38.73       30.67      8.45 o 


  -6  14   4       24.92       27.61      5.63 o 


  -5  14   4      121.79      133.00     11.46 o 


  -4  14   4        1.89        0.00      7.41 o 


  -3  14   4       69.61       74.78      9.26 o 


  -2  14   4      215.53      245.39     14.93 o 


  -1  14   4       19.87        8.10      7.41 o 


   0  14   4       96.24       87.39     10.42 o 


   1  14   4       97.40      106.14     11.00 o 


   2  14   4       92.78       87.51     10.76 o 


   3  14   4      161.26      165.53     15.16 o 


  -7  15   4       77.98      107.07     10.76 o 


  -6  15   4       23.52       31.60      8.91 o 


  -5  15   4        0.70        0.00      7.76 o 


  -4  15   4       80.91       79.29     10.53 o 


  -3  15   4      236.82      263.80     16.78 o 


  -2  15   4       70.51       63.32      9.03 o 


  -1  15   4       77.59       82.99      9.84 o 


   0  15   4       10.42       25.23      9.03 o 


   1  15   4      189.65      215.65     16.09 o 


   2  15   4      170.44      157.42     13.08 o 


   3  15   4       12.26       13.89      9.38 o 


  -6  16   4       20.51       19.56      9.03 o 


  -5  16   4       20.51       23.27      9.26 o 


  -4  16   4       78.93       75.24     10.19 o 


  -3  16   4      100.10      127.44     11.69 o 


  -2  16   4      160.53      186.25     16.21 o 


  -1  16   4       56.68       62.27     10.07 o 


   0  16   4      328.92      339.73     18.40 o 


   1  16   4        4.24        0.69      7.99 o 


   2  16   4       18.52       13.08      8.80 o 


   3  16   4      188.36      192.50     16.78 o 


   4  16   4        4.91       12.73     10.19 o 


  -6  17   4       25.40       13.43      9.72 o 


  -5  17   4        7.38        8.10      9.14 o 


  -4  17   4       62.09       55.56     11.00 o 


  -3  17   4       71.49       55.56     10.07 o 


  -2  17   4       18.16       21.41     10.07 o 


  -1  17   4       78.28       87.28     12.04 o 


   0  17   4       58.80       58.80     10.30 o 


   1  17   4       99.33      106.26     12.62 o 


   2  17   4      104.61       96.88     12.73 o 


   3  17   4        5.91        0.81     10.07 o 


  -5  18   4       58.12       47.81     11.34 o 


  -4  18   4        8.37       15.74      9.95 o 


  -3  18   4       16.14       17.02      9.26 o 


  -2  18   4       38.52       45.37     10.30 o 


  -1  18   4        1.41       10.07      9.14 o 


   0  18   4       71.83       99.66     12.85 o 


   1  18   4       38.79       63.43     11.81 o 


   2  18   4       15.45       11.34      9.49 o 


   3  18   4       15.40        0.00     10.76 o 


  -5  19   4       12.76       10.19     10.65 o 


  -4  19   4       35.95       34.84     11.23 o 


  -3  19   4       15.70        0.00      8.68 o 


  -2  19   4       10.35        9.84     10.53 o 


  -1  19   4       39.73       47.46     11.81 o 


   0  19   4       33.46       14.47     10.88 o 


   1  19   4       45.21       45.37     11.92 o 


   2  19   4       19.13       10.76     11.11 o 


  -3  20   4        9.59        0.00     10.76 o 


  -2  20   4       79.76       74.66     12.27 o 


  -1  20   4        4.08        0.00     10.65 o 


   0  20   4       41.33       37.97     11.11 o 


   1  20   4       33.92       32.87     11.23 o 


  -4 -19   5       87.40       95.03     12.62 o 


  -3 -19   5        3.32        2.32      9.26 o 


  -2 -19   5       43.04       46.88     10.88 o 


  -1 -19   5        7.91       14.82     10.30 o 


   0 -19   5        5.65        1.27     10.19 o 


  -5 -18   5       64.44       67.60     11.00 o 


  -4 -18   5        4.87       12.39      9.26 o 


  -3 -18   5       64.78       56.95     11.00 o 


  -2 -18   5        9.39       22.22     10.07 o 


  -1 -18   5       52.12       53.48     10.42 o 


   0 -18   5       37.35       18.52     10.19 o 


   1 -18   5        0.49        1.50      8.68 o 


   2 -18   5       48.00       48.04      6.72 o 


  -6 -17   5        3.03        5.79      8.91 o 


  -5 -17   5       34.51       37.50      9.72 o 


  -4 -17   5       50.86       56.72      9.84 o 


  -3 -17   5        2.59        0.00      8.68 o 


  -2 -17   5      133.66      142.84     12.62 o 


  -1 -17   5       12.57       21.53      9.03 o 


   0 -17   5       30.00       30.67      9.49 o 


   1 -17   5       43.87       33.11      9.49 o 


   2 -17   5        5.88       11.20      5.43 o 


  -6 -16   5       60.61       80.33     10.76 o 


  -5 -16   5       16.46       19.68      7.99 o 


  -4 -16   5       41.81       57.53      9.38 o 


  -3 -16   5      154.39      150.13     13.08 o 


  -2 -16   5       16.80       26.16      9.84 o 


  -1 -16   5       72.30       77.90     10.53 o 


   0 -16   5       62.74       48.96     10.88 o 


   1 -16   5        5.24        8.45      4.82 o 


   2 -16   5       37.15       40.62      6.08 o 


   3 -16   5       37.46       34.20      6.10 o 


  -7 -15   5       29.69       45.84      9.14 o 


  -6 -15   5       26.18       68.41      9.95 o 


  -5 -15   5       56.38       54.06      9.95 o 


  -4 -15   5      153.48      144.92     12.27 o 


  -3 -15   5       31.85       27.55      8.68 o 


  -2 -15   5      297.87      274.68     15.74 o 


  -1 -15   5       16.89       12.15      7.99 o 


   0 -15   5       79.44       76.28     10.07 o 


   1 -15   5      240.90      215.37     12.85 o 


   2 -15   5        0.11        0.00      4.69 o 


   3 -15   5       46.55       51.35     11.75 o 


   4 -15   5       19.95       30.94     11.52 o 


  -8 -14   5       62.92       80.80      9.72 o 


  -7 -14   5       32.30       50.93      8.80 o 


  -6 -14   5       35.55       39.36      8.80 o 


  -5 -14   5      104.68      116.22     11.34 o 


  -4 -14   5       68.15       63.78      9.84 o 


  -3 -14   5      274.42      267.47      9.67 o 


  -2 -14   5       34.13       26.97      9.03 o 


  -1 -14   5      237.31      222.01     15.16 o 


   0 -14   5      181.73      150.01     12.85 o 


   1 -14   5      106.66      102.23      6.62 o 


   2 -14   5      161.82      156.96     11.86 o 


   3 -14   5       14.06       12.95      9.32 o 


   4 -14   5       33.17       43.68      9.03 o 


  -8 -13   5        8.57       24.08      7.64 o 


  -7 -13   5      126.95      117.60     10.53 o 


  -6 -13   5        1.17        0.00      7.18 o 


  -5 -13   5       51.47       55.91      9.14 o 


  -4 -13   5      328.42      290.21     13.08 o 


  -3 -13   5       46.52       41.17      5.00 o 


  -2 -13   5      145.62      128.14     11.58 o 


  -1 -13   5       42.89       42.25      8.57 o 


   0 -13   5       72.19       61.23      8.80 o 


   1 -13   5      244.06      229.10      9.46 o 


   2 -13   5       24.96       22.69      4.95 o 


   3 -13   5       58.85       55.16      6.28 o 


   4 -13   5       24.38       28.89     14.70 o 


   5 -13   5       13.02       10.06      7.06 o 


  -8 -12   5       63.92       55.33      8.22 o 


  -7 -12   5        0.83        6.02      6.83 o 


  -6 -12   5       40.76       64.01      8.91 o 


  -5 -12   5       65.00       52.84      9.26 o 


  -4 -12   5       44.68       34.11      8.39 o 


  -3 -12   5      484.12      466.38     12.51 o 


  -2 -12   5      142.96      126.40     11.46 o 


  -1 -12   5        3.90        0.00      8.10 o 


   1 -12   5       32.91       40.08     17.83 o 


   2 -12   5       89.22       84.64      6.25 o 


   3 -12   5       49.85       47.48      8.33 o 


   4 -12   5       20.20       25.79      5.53 o 


   5 -12   5       24.26       30.29      7.64 o 


  -7 -11   5       93.59      104.87      9.49 o 


  -6 -11   5      181.86      172.34      7.93 o 


  -5 -11   5       62.32       64.33      8.28 o 


  -4 -11   5      441.49      389.88     11.06 o 


  -3 -11   5       42.07       39.68      8.28 o 


  -2 -11   5      344.94      330.36     16.21 o 


  -1 -11   5      374.76      359.08     10.67 o 


   0 -11   5       10.19       12.62      7.52 o 


   1 -11   5      152.75      133.37      7.41 o 


   2 -11   5       50.64       49.34      5.21 o 


   3 -11   5       61.62       71.45      6.45 o 


   4 -11   5       29.76       26.48      5.59 o 


   5 -11   5       20.63       15.39      5.47 o 


  -7 -10   5       37.20       35.45      5.50 o 


  -6 -10   5      223.01      223.83      8.78 o 


  -5 -10   5      274.22      262.58      9.14 o 


  -4 -10   5      194.41      196.93      8.44 o 


  -3 -10   5      349.50      324.50     10.43 o 


  -2 -10   5       60.03       60.42      9.49 o 


  -1 -10   5      174.64      178.23      7.86 o 


   0 -10   5      405.15      325.85     40.11 o 


   1 -10   5       27.26       24.24      4.64 o 


   2 -10   5      111.52      102.95      6.56 o 


   3 -10   5       16.73       11.06      4.78 o 


   4 -10   5       35.66       44.67      5.63 o 


   5 -10   5       32.85       39.87      6.00 o 


   6 -10   5        4.14        3.24      5.39 o 


  -8  -9   5        9.22        2.66      6.60 o 


  -7  -9   5      381.47      354.31     21.76 o 


  -6  -9   5       56.49       61.45      5.30 o 


  -5  -9   5      225.97      224.84      8.96 o 


  -4  -9   5       78.16       80.98      5.60 o 


  -3  -9   5       85.34       83.33      5.78 o 


  -2  -9   5      598.17      578.07     21.18 o 


  -1  -9   5      282.71      269.05      8.59 o 


   0  -9   5      123.48      102.17      9.49 o 


   1  -9   5      230.52      206.67     12.39 o 


   2  -9   5       52.06       46.81      5.21 o 


   3  -9   5       40.85       35.49      4.93 o 


   4  -9   5      133.57      129.07     11.34 o 


   5  -9   5       27.90       22.37      5.17 o 


   6  -9   5       21.79       25.51      5.85 o 


  -9  -8   5        1.88        0.00      6.60 o 


  -8  -8   5      186.81      175.36     12.50 o 


  -7  -8   5       18.41       21.36      4.91 o 


  -6  -8   5      317.87      330.73     10.39 o 


  -5  -8   5      111.45       98.38      5.80 o 


  -4  -8   5       45.23       47.98      6.08 o 


  -3  -8   5      440.98      417.21     11.03 o 


  -2  -8   5       66.08       73.16      8.57 o 


  -1  -8   5      252.56      241.63      8.03 o 


   0  -8   5      307.42      194.58      8.33 o 


   1  -8   5       95.00       88.72      5.70 o 


   2  -8   5      132.13      120.41     10.88 o 


   3  -8   5       14.94       16.52      4.20 o 


   4  -8   5       43.87       37.17      5.43 o 


   5  -8   5       75.82       79.33      6.42 o 


   6  -8   5        0.43        0.00      4.92 o 


 -10  -7   5       92.16       90.63     10.42 o 


  -9  -7   5       37.61       41.90      8.33 o 


  -8  -7   5        8.41       11.46      6.95 o 


  -7  -7   5      500.11      507.57     18.64 o 


  -6  -7   5       64.19       57.44      5.15 o 


  -5  -7   5       55.47       53.92      4.97 o 


  -4  -7   5      631.36      623.00     14.25 o 


  -3  -7   5      239.46      239.56      8.33 o 


  -2  -7   5      266.78      240.69      7.17 o 


  -1  -7   5      346.31      314.47      8.76 o 


   0  -7   5       67.68       72.00      7.41 o 


   1  -7   5      470.20      458.71     12.06 o 


   2  -7   5       18.99       20.49      4.33 o 


   3  -7   5      254.36      242.38      9.08 o 


   4  -7   5       21.44       24.86      6.25 o 


   5  -7   5        5.18        0.00      4.46 o 


   6  -7   5       42.13       44.97      7.76 o 


 -10  -6   5       29.92       27.09      8.57 o 


  -9  -6   5       13.21        8.33      7.41 o 


  -8  -6   5      236.01      224.56     13.54 o 


  -7  -6   5       12.57        3.94      6.37 o 


  -6  -6   5      109.31      112.37      6.09 o 


  -5  -6   5      514.77      466.16     11.99 o 


  -4  -6   5       41.87       48.01      4.73 o 


  -3  -6   5      654.90      655.61     14.27 o 


  -2  -6   5      109.87      107.97      4.03 o 


  -1  -6   5      398.11      386.17      9.67 o 


   0  -6   5      340.12      314.96     13.31 o 


   1  -6   5      147.18      148.36      6.93 o 


   2  -6   5      844.46      835.96     18.41 o 


   3  -6   5      134.04      129.54      7.20 o 


   4  -6   5       61.39       66.29      5.47 o 


   5  -6   5       54.34       57.04      5.93 o 


   6  -6   5        7.03        4.15      4.70 o 


 -10  -5   5        4.49        0.58      7.76 o 


  -9  -5   5      157.10      146.89     11.69 o 


  -8  -5   5       13.64       12.73      7.06 o 


  -7  -5   5       87.71       89.36      8.68 o 


  -6  -5   5      479.22      438.27     11.60 o 


  -5  -5   5       17.02       15.83      6.60 o 


  -4  -5   5      748.43      721.66     15.22 o 


  -3  -5   5      120.86      124.64      6.57 o 


  -2  -5   5      435.92      402.16      7.56 o 


  -1  -5   5      435.47      426.24      9.99 o 


   0  -5   5      529.97      549.59     18.06 o 


   1  -5   5      305.12      289.58      8.65 o 


   2  -5   5      102.47      100.35      5.88 o 


   3  -5   5      573.98      574.77     14.31 o 


   4  -5   5       85.51       81.79      8.16 o 


   5  -5   5        4.10        6.38      6.66 o 


   6  -5   5       41.71       52.82      5.98 o 


 -10  -4   5       36.69       27.55      7.87 o 


  -9  -4   5        0.71        0.00      6.95 o 


  -8  -4   5      271.14      264.84     14.47 o 


  -7  -4   5       61.17       63.08      8.10 o 


  -6  -4   5       58.59       68.99      7.99 o 


  -5  -4   5      405.74      383.69     10.02 o 


  -4  -4   5      117.62      120.35      6.55 o 


  -3  -4   5      886.05      914.74     17.79 o 


  -2  -4   5       25.27       23.01      2.21 o 


  -1  -4   5      109.66      109.93      5.09 o 


   1  -4   5      156.47      151.18      6.67 o 


   2  -4   5      370.75      354.61     11.29 o 


   3  -4   5       67.24       72.72      5.80 o 


   4  -4   5       40.20       35.65      4.95 o 


   5  -4   5      101.62      114.95      7.16 o 


   6  -4   5        3.33        2.19      7.93 o 


   7  -4   5       11.94       13.31      5.07 o 


 -10  -3   5       24.18        7.41      7.87 o 


  -9  -3   5      133.47      155.57     13.08 o 


  -8  -3   5        4.00        6.37      6.95 o 


  -7  -3   5       37.02       32.18      6.83 o 


  -6  -3   5      256.34      254.54     13.54 o 


  -5  -3   5      140.97      140.04      6.67 o 


  -4  -3   5      451.87      441.48     10.55 o 


  -3  -3   5      129.69      133.24      6.18 o 


  -2  -3   5      297.21      272.53      5.77 o 


  -1  -3   5      392.92      365.51      9.95 o 


   0  -3   5       31.70       36.43      3.39 o 


   1  -3   5      503.37      487.76     15.28 o 


   2  -3   5      187.99      189.02      9.26 o 


   3  -3   5       45.67       44.74      5.20 o 


   4  -3   5      225.24      207.78     11.58 o 


   5  -3   5        9.93        6.83      6.13 o 


   6  -3   5       67.68       64.47      8.91 o 


   7  -3   5        6.85        9.80      5.27 o 


 -10  -2   5       10.61       13.31      7.29 o 


  -9  -2   5        5.35       11.34      7.87 o 


  -8  -2   5      330.85      316.58     14.82 o 


  -7  -2   5        6.75        2.43      6.25 o 


  -6  -2   5       25.42       26.97      6.95 o 


  -5  -2   5      409.00      400.74      9.79 o 


  -4  -2   5       18.04       16.50      3.34 o 


  -3  -2   5     2156.65     2087.89     36.28 o 


  -2  -2   5      241.96      265.04      7.12 o 


  -1  -2   5      582.56      585.75     12.14 o 


   0  -2   5      836.09      825.33     16.53 o 


   1  -2   5       70.87       78.06      4.78 o 


   2  -2   5      369.10      356.05     13.89 o 


   3  -2   5       21.33       25.58      6.60 o 


   4  -2   5      129.19      117.26     10.19 o 


   5  -2   5       27.82       24.19      7.18 o 


   6  -2   5       18.32       25.35      7.52 o 


   7  -2   5        7.73        8.57      6.60 o 


 -10  -1   5        8.65       13.54      7.99 o 


  -9  -1   5       95.05      103.37     10.53 o 


  -8  -1   5       50.17       44.68      8.45 o 


  -7  -1   5      146.30      127.91      9.61 o 


  -6  -1   5      377.05      355.47     14.82 o 


  -5  -1   5      295.73      263.45     11.81 o 


  -4  -1   5      734.03      679.01     13.60 o 


  -3  -1   5       91.86       86.81      4.87 o 


  -2  -1   5     1045.37     1054.89     19.52 o 


  -1  -1   5      397.57      365.43     12.27 o 


   0  -1   5      145.52      151.22      5.61 o 


   1  -1   5      459.06      471.34     15.97 o 


   2  -1   5       47.62       47.00      6.02 o 


   3  -1   5      149.41      163.44     11.46 o 


   4  -1   5       78.35       78.36      8.33 o 


   5  -1   5       52.97       51.05      7.41 o 


   6  -1   5       63.24       78.60      9.38 o 


   7  -1   5        1.81        3.01      6.25 o 


 -10   0   5       38.49       63.43      9.14 o 


  -9   0   5        2.28        7.41      7.06 o 


  -8   0   5      496.78      459.54     18.75 o 


  -7   0   5        9.58       12.73      7.29 o 


  -6   0   5      566.26      562.56     19.21 o 


  -5   0   5        2.55       11.81      5.21 o 


  -4   0   5        9.73        9.66      2.52 o 


  -3   0   5     1789.54     1708.33     29.87 o 


  -2   0   5        0.73        1.50      2.29 o 


  -1   0   5      864.23      892.57     24.19 o 


   0   0   5       63.08       62.62      5.21 o 


   1   0   5       88.48       94.11      8.22 o 


   2   0   5        4.20        1.62      4.63 o 


   3   0   5       37.92       24.77      6.83 o 


   4   0   5      110.33      126.05      9.84 o 


   5   0   5       55.82       63.08      7.87 o 


   6   0   5        0.03        0.00      5.79 o 


   7   0   5       48.38       45.26      8.91 o 


 -10   1   5        7.38        6.48      7.52 o 


  -9   1   5       95.81       99.43     10.53 o 


  -8   1   5       50.51       49.54      8.57 o 


  -7   1   5      134.09      147.01     11.46 o 


  -6   1   5      382.16      366.12     15.16 o 


  -5   1   5      304.68      280.58     12.39 o 


  -4   1   5      710.66      679.47     19.68 o 


  -3   1   5       92.00       84.68      5.50 o 


  -2   1   5     1042.39     1058.70     19.23 o 


  -1   1   5      403.71      403.58     11.98 o 


   1   1   5      477.41      474.93     15.86 o 


   2   1   5       47.33       43.70      3.91 o 


   3   1   5      139.46      147.24     10.53 o 


   4   1   5       89.11       81.61      7.87 o 


   5   1   5       57.19       57.53      7.87 o 


   6   1   5       64.04       63.08      9.14 o 


   7   1   5        1.64        7.06      6.71 o 


 -10   2   5        9.22        3.70      8.45 o 


  -9   2   5        3.69        6.02      7.76 o 


  -8   2   5      318.58      312.07     15.97 o 


  -7   2   5        7.35        6.95      6.48 o 


  -6   2   5       19.18       21.65      6.25 o 


  -5   2   5      426.71      414.05     15.16 o 


  -4   2   5       16.65       20.60      5.21 o 


  -3   2   5     2167.86     2107.44     36.13 o 


  -2   2   5      246.18      253.04      6.41 o 


  -1   2   5      547.09      575.29     16.21 o 


   2   2   5      357.79      337.51      9.21 o 


   3   2   5       23.69       31.37      7.06 o 


   4   2   5      137.30      132.42     10.65 o 


   5   2   5       25.13       29.40      6.71 o 


   6   2   5       18.64       15.40      6.71 o 


   7   2   5        9.40       13.43      6.83 o 


 -10   3   5       21.90        7.76      7.64 o 


  -9   3   5      135.84      124.90     10.53 o 


  -8   3   5        4.22        0.00      6.48 o 


  -7   3   5       31.24       33.45      7.29 o 


  -6   3   5      252.22      248.17     14.01 o 


  -5   3   5      127.15      123.16      9.72 o 


  -4   3   5      473.15      466.37     15.40 o 


  -3   3   5      129.47      136.61      4.48 o 


  -2   3   5      317.50      293.20     10.30 o 


  -1   3   5      405.75      404.21     12.62 o 


   1   3   5      493.89      494.49     16.09 o 


   2   3   5      186.26      201.64     10.19 o 


   3   3   5       44.77       47.34      7.06 o 


   4   3   5      222.33      207.78     12.50 o 


   5   3   5        9.66        3.70      6.71 o 


   6   3   5       69.15       65.86      8.57 o 


   7   3   5        6.54        1.97      7.52 o 


 -10   4   5       37.97       52.44     10.07 o 


  -9   4   5        0.48        0.00      7.87 o 


  -8   4   5      271.14      278.96     15.51 o 


  -7   4   5       59.66       56.26      8.10 o 


  -6   4   5       74.37       64.71      7.76 o 


  -5   4   5      392.40      385.11     14.93 o 


  -4   4   5      108.82      114.02      7.76 o 


  -3   4   5      936.99      974.40     25.81 o 


  -2   4   5       20.83       22.11      4.17 o 


  -1   4   5       93.24       95.50      6.60 o 


   0   4   5      307.43      317.96      8.02 o 


   1   4   5      159.66      167.38      9.38 o 


   2   4   5      358.50      353.51     13.89 o 


 -10   5   5        5.67       25.23      9.38 o 


  -9   5   5      156.59      168.42     14.01 o 


  -8   5   5       14.30       20.95      7.87 o 


  -7   5   5       93.06       89.13      9.38 o 


  -6   5   5      477.26      441.13     17.94 o 


  -5   5   5       18.50       28.13      6.25 o 


  -4   5   5      772.82      776.00     22.57 o 


  -3   5   5      120.60      122.12      7.76 o 


  -2   5   5      453.53      446.57     13.77 o 


  -1   5   5      419.22      425.22      9.92 o 


   0   5   5      518.30      590.91     12.48 o 


   1   5   5      305.88      327.46     13.31 o 


   2   5   5      102.38      107.19      7.87 o 


 -10   6   5       27.92       31.14      9.95 o 


  -9   6   5       14.19       10.19      7.64 o 


  -8   6   5      239.36      230.93     13.77 o 


  -7   6   5       11.22        0.35      6.25 o 


  -6   6   5      123.80      138.44     10.53 o 


  -5   6   5      498.80      473.19     16.90 o 


  -4   6   5       39.18       44.33      6.02 o 


  -3   6   5      648.42      677.27     19.79 o 


  -2   6   5      100.71       99.13      6.71 o 


  -1   6   5      413.46      420.38     10.19 o 


   0   6   5      342.80      351.22      8.96 o 


   1   6   5      152.12      163.91     10.53 o 


   2   6   5      840.05      848.81     25.70 o 


 -10   7   5       96.23      137.98     13.08 o 


  -9   7   5       31.34       27.78      9.14 o 


  -8   7   5        9.04       17.13      8.10 o 


  -7   7   5      517.26      575.39     18.40 o 


  -6   7   5       57.53       71.83      5.63 o 


  -5   7   5       46.38       47.10      6.60 o 


  -4   7   5      613.30      638.32     14.78 o 


  -3   7   5      240.05      251.85     12.96 o 


  -2   7   5      265.77      256.03      8.02 o 


  -1   7   5      335.62      334.56      8.82 o 


   0   7   5       73.87       67.60      6.60 o 


   1   7   5      468.01      480.60     17.94 o 


   2   7   5       19.73       21.65      6.37 o 


  -9   8   5        2.19        0.00      7.99 o 


  -8   8   5      186.83      186.13     14.12 o 


  -7   8   5       20.28       18.37      4.78 o 


  -6   8   5      317.88      338.00     10.72 o 


  -5   8   5      113.43      119.92      6.67 o 


  -4   8   5       44.96       48.45      4.83 o 


  -3   8   5      430.42      449.43     11.40 o 


  -2   8   5       59.42       70.84      4.55 o 


  -1   8   5      265.58      263.74      7.99 o 


   0   8   5      319.25      343.78     15.40 o 


   1   8   5       98.33       98.04      8.45 o 


   2   8   5      123.77      127.79     11.58 o 


  -9   9   5       22.81       32.41      9.61 o 


  -8   9   5        8.61        9.49      7.64 o 


  -7   9   5      374.96      386.33     12.15 o 


  -6   9   5       61.40       67.43      5.80 o 


  -5   9   5      219.69      241.20     13.77 o 


  -4   9   5       76.47       80.27      5.88 o 


  -3   9   5       85.82       87.20      5.27 o 


  -2   9   5      618.66      658.61     14.60 o 


  -1   9   5      273.25      301.53     15.16 o 


   0   9   5      126.08      145.27     12.15 o 


   1   9   5      257.03      264.61     14.58 o 


   2   9   5       52.23       50.12      7.76 o 


  -9  10   5       11.68        8.91      8.68 o 


  -8  10   5       18.43       35.42      9.26 o 


  -7  10   5       37.64       40.11      5.71 o 


  -6  10   5      205.00      222.78      9.57 o 


  -5  10   5      268.33      299.38     13.14 o 


  -4  10   5      200.24      225.56      9.19 o 


  -3  10   5      354.22      371.75     10.93 o 


  -2  10   5       56.21       56.60      7.64 o 


  -1  10   5      158.44      180.80     13.54 o 


   0  10   5      421.86      456.30     18.98 o 


   1  10   5       27.10       26.97      7.64 o 


   2  10   5      115.11      123.97      9.84 o 


   3  10   5       16.71        8.10      7.29 o 


  -9  11   5       46.50       50.58     10.53 o 


  -8  11   5       25.51       21.65      7.99 o 


  -7  11   5       88.72      118.37     12.33 o 


  -6  11   5      168.44      191.56      9.37 o 


  -5  11   5       52.41       56.44      5.54 o 


  -4  11   5      459.22      482.72     13.07 o 


  -3  11   5       41.72       49.08      7.99 o 


  -2  11   5      331.64      356.29     16.67 o 


  -1  11   5      387.07      401.20     17.59 o 


   0  11   5       11.05       23.61      7.76 o 


   1  11   5      150.56      147.24     11.81 o 


   2  11   5       52.19       43.75      8.22 o 


   3  11   5       67.38       64.47      9.14 o 


  -8  12   5       66.73       84.73      9.84 o 


  -7  12   5        0.83        2.66      8.04 o 


  -6  12   5       34.08       33.51      5.77 o 


  -5  12   5       65.66       69.63     18.12 o 


  -4  12   5       49.34       56.72      8.80 o 


  -3  12   5      497.88      560.36     22.34 o 


  -2  12   5      151.91      158.12     12.62 o 


  -1  12   5        7.00       11.11      7.52 o 


   0  12   5      407.82      420.41     18.17 o 


   1  12   5       34.70       40.17      8.10 o 


   2  12   5       84.94       86.58      9.84 o 


   3  12   5       45.55       38.55      8.68 o 


  -8  13   5        8.03       13.77      8.91 o 


  -7  13   5      130.86      150.82     25.58 o 


  -6  13   5        0.68        0.00      4.87 o 


  -5  13   5       60.43       60.42      9.61 o 


  -4  13   5      336.64      375.73     17.71 o 


  -3  13   5       47.15       41.32      7.99 o 


  -2  13   5      156.64      147.93     13.54 o 


  -1  13   5       39.50       49.89      8.10 o 


   0  13   5       68.44       78.94      9.72 o 


   1  13   5      248.77      261.48     15.05 o 


   2  13   5       23.79       15.40      8.45 o 


   3  13   5       59.23       61.23      9.95 o 


  -8  14   5       60.72       79.87     11.00 o 


  -7  14   5       32.13       34.52      6.18 o 


  -6  14   5       41.09       39.36      9.26 o 


  -5  14   5      109.62      131.61     11.69 o 


  -4  14   5       72.00       93.41      9.95 o 


  -3  14   5      265.21      290.65     16.21 o 


  -2  14   5       34.05       39.47      8.10 o 


  -1  14   5      237.47      231.27     15.63 o 


   0  14   5      180.93      184.51     14.93 o 


   1  14   5      106.82       96.65     11.23 o 


   2  14   5      165.63      138.79     12.39 o 


   3  14   5       12.41       10.53      8.57 o 


  -6  15   5       25.47       24.66      9.03 o 


  -5  15   5       56.65       59.96     10.07 o 


  -4  15   5      145.78      154.18     13.54 o 


  -3  15   5       31.76       36.92      8.68 o 


  -2  15   5      295.85      318.90     18.17 o 


  -1  15   5       15.75       19.79      8.22 o 


   0  15   5       82.80       90.40     11.23 o 


   1  15   5      234.98      236.83     15.74 o 


   2  15   5        0.13        0.00      7.64 o 


   3  15   5       46.74       44.80     10.53 o 


  -6  16   5       61.53       42.02     10.42 o 


  -5  16   5       21.70       25.47      9.49 o 


  -4  16   5       40.49       52.78      9.49 o 


  -3  16   5      147.22      153.26     13.31 o 


  -2  16   5       14.57        6.95      8.33 o 


  -1  16   5       67.07       54.40      9.95 o 


   0  16   5       62.31       76.63     10.65 o 


   1  16   5        5.86        0.35      9.38 o 


   2  16   5       34.39       21.99      9.03 o 


   3  16   5       36.19       41.90     11.00 o 


  -6  17   5        4.57        0.00      9.49 o 


  -5  17   5       30.45       23.03      9.14 o 


  -4  17   5       49.15       68.76     11.34 o 


  -3  17   5        2.71        0.00      9.14 o 


  -2  17   5      135.28      167.96     15.05 o 


  -1  17   5        9.36        7.99      9.72 o 


   0  17   5       27.23       17.25     10.30 o 


   1  17   5       41.31       44.33     11.00 o 


   2  17   5        5.46        0.69      9.95 o 


  -5  18   5       68.98       71.30     12.27 o 


  -4  18   5        4.40        0.00      9.72 o 


  -3  18   5       65.96       70.03     12.27 o 


  -2  18   5        8.19       32.76      9.95 o 


  -1  18   5       50.36       54.17     11.58 o 


   0  18   5       38.60       47.81     10.53 o 


   1  18   5        0.51        0.00      9.95 o 


   2  18   5       51.75       53.01     12.27 o 


  -4  19   5       86.69       82.65     13.54 o 


  -3  19   5        3.43        0.00     10.65 o 


  -2  19   5       46.72       43.06     11.92 o 


  -1  19   5        8.27        7.41      9.49 o 


   0  19   5        4.64        9.03      9.95 o 


  -4 -18   6       11.93       26.85     10.07 o 


  -3 -18   6        8.41       14.12      9.95 o 


  -2 -18   6       27.87       30.10     10.65 o 


  -1 -18   6       26.95       40.51     11.11 o 


   0 -18   6        8.65        4.17      9.26 o 


  -5 -17   6       65.33       93.06     12.04 o 


  -4 -17   6       13.84        8.10      9.03 o 


  -3 -17   6       64.77       81.95     11.69 o 


  -2 -17   6       24.01       21.53      9.14 o 


  -1 -17   6        8.62       11.00      9.61 o 


   0 -17   6       38.80       23.15     10.53 o 


   1 -17   6        2.90        0.00      9.72 o 


  -6 -16   6       59.43       73.50     10.88 o 


  -5 -16   6       26.85       35.77      8.91 o 


  -4 -16   6      177.04      168.88     14.47 o 


  -3 -16   6       27.62       29.29      9.95 o 


  -2 -16   6       37.74       32.10      5.69 o 


  -1 -16   6       67.39       58.69     11.11 o 


   0 -16   6        4.62        0.00      8.45 o 


   1 -16   6       50.07       46.88     11.00 o 


   2 -16   6        6.15        9.72      7.87 o 


  -7 -15   6       36.34       46.88      9.49 o 


  -6 -15   6       18.51       28.01      8.91 o 


  -5 -15   6       95.24       94.69     10.65 o 


  -4 -15   6       15.10       25.81      9.38 o 


  -3 -15   6       48.42       44.72      5.60 o 


  -2 -15   6       69.84       78.13     11.34 o 


  -1 -15   6       12.72        1.85      9.14 o 


   0 -15   6       50.64       47.23     10.53 o 


   1 -15   6       43.53       45.95     10.53 o 


   2 -15   6       21.22       23.58      8.04 o 


   3 -15   6       14.96        9.67      8.45 o 


  -7 -14   6       10.27        5.56      6.95 o 


  -6 -14   6       41.83       46.53      9.26 o 


  -5 -14   6       24.80       34.38      9.38 o 


  -4 -14   6       74.92       78.36      6.25 o 


  -3 -14   6       66.22       75.11      6.25 o 


  -2 -14   6       53.32       62.74      9.61 o 


  -1 -14   6       14.20        6.13      7.99 o 


   0 -14   6      102.49       94.22     11.58 o 


   1 -14   6      123.04      122.47     12.50 o 


   2 -14   6       11.41        9.51      4.82 o 


   3 -14   6        0.86        3.61      4.92 o 


  -7 -13   6       39.64       48.15      8.57 o 


  -6 -13   6       12.45       15.74      8.10 o 


  -5 -13   6       41.25       54.04      5.73 o 


  -4 -13   6      144.82      131.63      7.84 o 


  -3 -13   6      116.40      107.20      6.73 o 


  -2 -13   6      163.41      151.87     12.62 o 


  -1 -13   6       44.95       45.26      9.61 o 


   0 -13   6      119.63      104.18     11.46 o 


   1 -13   6       41.93       36.00      8.16 o 


   2 -13   6       19.07       15.45      5.11 o 


   3 -13   6       18.28       16.35      5.44 o 


   4 -13   6        4.34       10.73      5.39 o 


  -7 -12   6        6.78        5.21      6.95 o 


  -6 -12   6      129.19      135.33     11.63 o 


  -5 -12   6       11.62       15.39     10.94 o 


  -4 -12   6       71.11       66.88      5.98 o 


  -3 -12   6      204.57      179.84      8.22 o 


  -2 -12   6      139.38      117.95     10.42 o 


  -1 -12   6       39.45       45.49      8.33 o 


   0 -12   6       38.57       25.35      8.91 o 


   1 -12   6       89.40       85.10      6.03 o 


   2 -12   6       10.60       12.57      4.60 o 


   3 -12   6        7.90        6.80      4.72 o 


   4 -12   6       26.73       31.24      7.52 o 


  -7 -11   6      171.90      190.00      8.92 o 


  -6 -11   6      152.62      137.72      8.04 o 


  -5 -11   6       74.99       76.25      5.95 o 


  -4 -11   6      215.99      199.52      8.51 o 


  -3 -11   6      129.00      119.44      6.95 o 


  -2 -11   6       21.74       21.99      7.52 o 


  -1 -11   6       44.07       41.21      8.10 o 


   0 -11   6       57.10       54.42      4.86 o 


   1 -11   6       18.41       20.97      4.59 o 


   2 -11   6        5.93        2.99      4.31 o 


   3 -11   6        2.98        5.36      8.33 o 


   4 -11   6        2.85        0.00      4.71 o 


  -8 -10   6       29.00       28.13      7.41 o 


  -7 -10   6      152.07      150.71     10.76 o 


  -6 -10   6       86.19       94.86     14.30 o 


  -5 -10   6       36.00       41.54      5.44 o 


  -4 -10   6      170.59      147.94      8.17 o 


  -3 -10   6      147.62      141.88     11.23 o 


  -2 -10   6       88.12       80.45     10.07 o 


  -1 -10   6       35.33       31.83      7.87 o 


   0 -10   6       17.15       11.04      5.27 o 


   1 -10   6       49.69       49.59      6.31 o 


   2 -10   6       38.59       42.38      5.31 o 


   3 -10   6        9.48       10.67      4.83 o 


   4 -10   6       31.56       31.67      5.78 o 


   5 -10   6       10.97        9.68      5.27 o 


  -9  -9   6        3.08        0.00      6.95 o 


  -8  -9   6       77.91       56.02      8.57 o 


  -7  -9   6       60.17       75.01      8.45 o 


  -6  -9   6        6.96        5.83      5.21 o 


  -5  -9   6      311.48      272.79      9.33 o 


  -4  -9   6       58.33       54.63      5.73 o 


  -3  -9   6      201.83      204.09      8.67 o 


  -2  -9   6      242.50      248.29     13.89 o 


  -1  -9   6       16.38       24.54      8.33 o 


   0  -9   6      108.62      106.44     11.11 o 


   1  -9   6       54.24       43.59      4.99 o 


   2  -9   6      155.90      125.46      8.16 o 


   3  -9   6       31.65       26.52      5.16 o 


   4  -9   6        2.00        0.00      7.99 o 


   5  -9   6       45.69       60.47     13.25 o 


  -9  -8   6       40.84       47.00      7.87 o 


  -8  -8   6       30.77       29.40      7.76 o 


  -7  -8   6      137.25      114.71      9.03 o 


  -6  -8   6      299.98      286.36     22.34 o 


  -5  -8   6       92.58       92.21      6.05 o 


  -4  -8   6      331.55      308.94     10.15 o 


  -3  -8   6      165.57      145.99      7.73 o 


  -2  -8   6      174.37      152.79     12.50 o 


  -1  -8   6      252.10      222.72      8.51 o 


   0  -8   6        9.39       15.88      3.99 o 


   1  -8   6       98.48      102.86      6.42 o 


   2  -8   6       49.29       42.35      5.04 o 


   3  -8   6       26.41       23.64      5.01 o 


   4  -8   6       30.51       38.70      5.34 o 


   5  -8   6        1.18        0.00      4.54 o 


  -9  -7   6        8.89        0.00      6.25 o 


  -8  -7   6       84.22       80.45      9.26 o 


  -7  -7   6      408.54      380.25     16.32 o 


  -6  -7   6      132.10      131.61     10.88 o 


  -5  -7   6      224.16      204.18      8.37 o 


  -4  -7   6       10.39       10.06      4.84 o 


  -3  -7   6      242.82      226.11     30.85 o 


  -2  -7   6      258.32      241.81     13.54 o 


  -1  -7   6      290.13      273.54     10.48 o 


   0  -7   6      390.47      312.90     47.69 o 


   1  -7   6       44.55       51.57      5.31 o 


   2  -7   6        6.14        4.06      4.26 o 


   3  -7   6       87.79       83.36      8.80 o 


   4  -7   6       21.88       24.36      4.86 o 


   5  -7   6       28.70       35.99      5.67 o 


 -10  -6   6        2.74       17.94      8.57 o 


  -9  -6   6       70.91       62.39      8.91 o 


  -8  -6   6      130.09      114.36      9.38 o 


  -7  -6   6       92.11      104.99      8.80 o 


  -6  -6   6      394.26      378.05     15.74 o 


  -5  -6   6       39.66       35.46      4.82 o 


  -4  -6   6       32.78       36.56      7.18 o 


  -3  -6   6      227.65      215.02      8.65 o 


  -2  -6   6      341.01      338.29      9.87 o 


  -1  -6   6      206.49      198.87      8.28 o 


   0  -6   6        8.11        3.82      6.71 o 


   1  -6   6      258.31      262.78     12.04 o 


   2  -6   6      183.22      178.65     11.86 o 


   3  -6   6       27.16       28.51      5.44 o 


   4  -6   6       29.73       31.91      6.71 o 


   5  -6   6       10.53        7.16      4.68 o 


 -10  -5   6       83.44       84.85     10.65 o 


  -9  -5   6       26.99       33.80      8.22 o 


  -8  -5   6       36.64       29.05      7.18 o 


  -7  -5   6       84.09       83.34      8.22 o 


  -6  -5   6       42.28       47.57      7.06 o 


  -5  -5   6      125.73      127.47     10.01 o 


  -4  -5   6      216.07      221.12      8.33 o 


  -3  -5   6      386.74      390.12     20.78 o 


  -2  -5   6        0.01        5.54      4.22 o 


  -1  -5   6       21.69       25.57      3.85 o 


   0  -5   6      479.59      471.92     17.83 o 


   1  -5   6      236.24      221.90     11.75 o 


   2  -5   6       94.65       83.20      5.88 o 


   3  -5   6      108.47      114.74      7.16 o 


   4  -5   6       30.12       27.59      5.39 o 


   5  -5   6       19.94       21.89      5.27 o 


   6  -5   6       14.70       29.12      5.51 o 


 -10  -4   6        0.24        0.00      7.76 o 


  -9  -4   6       33.93       27.90      8.10 o 


  -8  -4   6      211.51      216.11     12.73 o 


  -7  -4   6      119.60      113.67      9.49 o 


  -6  -4   6       39.35       31.95      7.41 o 


  -5  -4   6      415.49      387.08     14.93 o 


  -4  -4   6      334.82      322.32      9.45 o 


  -3  -4   6      172.50      182.06      7.35 o 


  -2  -4   6      207.32      206.96      6.58 o 


  -1  -4   6      372.45      365.47      9.66 o 


   0  -4   6        9.35       11.60      3.49 o 


   1  -4   6      372.00      368.94     10.56 o 


   2  -4   6      356.60      345.23     10.76 o 


   3  -4   6       41.63       48.49      5.34 o 


   4  -4   6       20.43       22.01      5.21 o 


   5  -4   6       47.66       47.74      5.90 o 


   6  -4   6       18.48       19.63      5.44 o 


 -10  -3   6       48.87       57.30      9.84 o 


  -9  -3   6      104.87      105.45      9.72 o 


  -8  -3   6      134.52      132.30     11.23 o 


  -7  -3   6        6.15        8.45      6.02 o 


  -6  -3   6       78.65       81.95      8.10 o 


  -5  -3   6     1060.15     1013.76     28.36 o 


  -4  -3   6      172.03      169.97      7.32 o 


  -3  -3   6      268.28      266.26      8.43 o 


  -2  -3   6      333.51      347.28      9.49 o 


  -1  -3   6      191.04      203.96      7.02 o 


   0  -3   6      145.95      149.59      6.96 o 


   1  -3   6      321.51      312.31      9.66 o 


   2  -3   6      383.48      355.31     12.15 o 


   3  -3   6       27.13       29.65      4.93 o 


   4  -3   6       13.85       18.80      7.00 o 


   5  -3   6       22.42       33.82      5.76 o 


   6  -3   6       22.89       26.01      7.35 o 


 -10  -2   6        8.65       14.58      7.64 o 


  -9  -2   6       71.73       70.61      8.91 o 


  -8  -2   6      109.05      112.63     10.30 o 


  -7  -2   6      281.26      281.51     14.47 o 


  -6  -2   6      457.02      457.11     17.83 o 


  -5  -2   6      120.81      117.37      8.33 o 


  -4  -2   6      427.20      418.28     10.56 o 


  -3  -2   6      123.49      125.21      8.33 o 


  -2  -2   6      171.30      167.75     14.12 o 


  -1  -2   6      437.49      427.83     10.39 o 


   0  -2   6       22.33       21.17      4.28 o 


   1  -2   6        0.57        0.00      3.97 o 


   2  -2   6       92.82       95.14      6.14 o 


   3  -2   6        9.51        2.76      4.13 o 


   4  -2   6       27.58       32.29      6.71 o 


   5  -2   6       53.79       60.65      8.80 o 


   6  -2   6       32.87       42.25      7.99 o 


 -10  -1   6       65.38       64.36      9.49 o 


  -9  -1   6       13.12       10.19      7.87 o 


  -8  -1   6      221.14      226.87     13.31 o 


  -7  -1   6      103.06      108.46      9.49 o 


  -6  -1   6      231.08      214.14     12.50 o 


  -5  -1   6      911.47      874.16     25.70 o 


  -4  -1   6      253.62      251.88     11.58 o 


  -3  -1   6      554.71      535.53     19.04 o 


  -2  -1   6       78.83       86.89      4.76 o 


  -1  -1   6       28.47       23.15      4.98 o 


   0  -1   6      461.54      464.37     11.37 o 


   1  -1   6      108.71      113.44      6.83 o 


   2  -1   6      181.80      180.92     11.81 o 


   3  -1   6      149.59      162.98     10.65 o 


   4  -1   6       30.71       23.03      7.41 o 


   5  -1   6       49.70       50.82      8.57 o 


   6  -1   6       24.84       26.28      7.41 o 


 -10   0   6        0.83        0.00      7.29 o 


  -9   0   6        9.59        0.00      7.06 o 


  -8   0   6       13.24        2.89      6.71 o 


  -7   0   6      250.63      241.46     12.96 o 


  -6   0   6      662.92      674.14     22.34 o 


  -5   0   6        0.05       10.88      5.56 o 


  -4   0   6      634.12      604.23     18.75 o 


  -3   0   6      750.33      755.40     15.26 o 


  -2   0   6      279.45      250.77      7.36 o 


  -1   0   6      641.54      649.52     13.58 o 


   0   0   6       67.78       62.16      6.71 o 


   1   0   6      163.95      146.89      9.84 o 


   2   0   6       11.93       12.15      5.79 o 


   3   0   6      219.32      203.84     11.69 o 


   4   0   6       50.26       53.13      8.45 o 


   5   0   6        2.94        0.35      6.25 o 


   6   0   6        9.75       11.23      7.64 o 


 -10   1   6       60.35       62.62     10.30 o 


  -9   1   6       15.49       17.59      7.41 o 


  -8   1   6      225.47      233.47     13.54 o 


  -7   1   6       89.86       92.60      9.26 o 


  -6   1   6      226.98      245.74     14.01 o 


  -5   1   6      921.73      842.33     24.66 o 


  -4   1   6      252.54      234.05     11.23 o 


  -3   1   6      542.21      544.88     11.65 o 


  -2   1   6       78.17       84.22      8.74 o 


  -1   1   6       28.83       30.66      3.68 o 


   2   1   6      196.51      196.08     11.46 o 


   3   1   6      131.94      149.44     11.11 o 


   4   1   6       31.32       26.62      7.52 o 


   5   1   6       48.81       51.74      8.80 o 


   6   1   6       24.91       23.61      7.18 o 


 -10   2   6        8.74        0.00      7.41 o 


  -9   2   6       69.48       86.70     10.65 o 


  -8   2   6      107.51      104.52     10.30 o 


  -7   2   6      282.27      297.60     14.24 o 


  -6   2   6      440.60      424.35     16.78 o 


  -5   2   6      124.75      114.83      8.45 o 


  -4   2   6      430.78      454.33     16.21 o 


  -3   2   6      129.47      134.27      9.38 o 


  -2   2   6      164.01      167.84      5.98 o 


  -1   2   6      406.76      386.96     13.08 o 


   3   2   6        9.45       17.48      6.02 o 


   4   2   6       24.67       24.08      7.41 o 


   5   2   6       54.78       65.05      8.68 o 


   6   2   6       35.60       42.60      8.33 o 


 -10   3   6       47.83       43.06      9.72 o 


  -9   3   6      104.55       88.43     10.65 o 


  -8   3   6      130.78      119.46     10.19 o 


  -7   3   6        6.67        0.00      5.90 o 


  -6   3   6       77.44       68.29      8.80 o 


  -5   3   6     1046.67     1034.36     29.40 o 


  -4   3   6      186.70      208.35     11.81 o 


  -3   3   6      277.45      280.00     11.46 o 


  -2   3   6      310.05      325.96     12.10 o 


  -1   3   6      189.81      218.19     10.19 o 


   1   3   6      325.31      321.33     13.66 o 


 -10   4   6        0.21        6.83      8.57 o 


  -9   4   6       32.02       23.03      8.10 o 


  -8   4   6      208.04      224.10     14.47 o 


  -7   4   6      112.80      121.77     10.07 o 


  -6   4   6       53.84       59.38      8.33 o 


  -5   4   6      413.43      391.13     15.40 o 


  -4   4   6      319.78      293.89     13.43 o 


  -3   4   6      186.05      182.89     10.42 o 


  -2   4   6      204.64      193.07      9.84 o 


  -1   4   6      359.53      366.59     12.96 o 


   0   4   6       11.10       12.42      3.51 o 


   1   4   6      384.36      406.41     15.51 o 


 -10   5   6       87.64      104.99     12.04 o 


  -9   5   6       25.92       23.84      8.68 o 


  -8   5   6       37.22       35.30      8.80 o 


  -7   5   6       91.13       91.68      8.91 o 


  -6   5   6       44.77       47.81      7.99 o 


  -5   5   6      101.55      103.37      9.03 o 


  -4   5   6      214.53      220.86     12.15 o 


  -3   5   6      393.10      411.50     14.24 o 


  -2   5   6        1.40        2.55      4.51 o 


  -1   5   6       22.04       26.95      5.90 o 


   0   5   6      472.01      476.23     11.35 o 


   1   5   6      226.12      243.43     12.50 o 


 -10   6   6        2.67       11.11      9.03 o 


  -9   6   6       74.24       74.78      9.49 o 


  -8   6   6      129.13      144.23     11.81 o 


  -7   6   6       89.93      109.04     10.19 o 


  -6   6   6      416.97      400.27     16.78 o 


  -5   6   6       37.46       41.32      7.64 o 


  -4   6   6       25.37       23.73      6.37 o 


  -3   6   6      205.99      205.11     11.00 o 


  -2   6   6      349.73      360.22      9.84 o 


  -1   6   6      196.89      195.57      7.20 o 


   0   6   6        6.44        4.55      3.47 o 


   1   6   6      272.59      290.77     13.77 o 


   2   6   6      176.46      169.69     11.69 o 


  -9   7   6        9.26       20.95      8.80 o 


  -8   7   6       87.52      101.03      6.51 o 


  -7   7   6      414.40      427.94     18.29 o 


  -6   7   6      130.29      129.41     10.53 o 


  -5   7   6      229.98      219.81     12.15 o 


  -4   7   6       10.17        8.58      4.63 o 


  -3   7   6      255.70      255.33      9.13 o 


  -2   7   6      247.77      265.77      9.01 o 


  -1   7   6      291.89      296.65      8.68 o 


   0   7   6      391.05      416.94     17.02 o 


   1   7   6       52.53       56.26      7.52 o 


   2   7   6        8.56        6.25      6.02 o 


  -9   8   6       38.62       47.34      9.72 o 


  -8   8   6       31.45       35.51      5.73 o 


  -7   8   6      138.88      140.37      7.69 o 


  -6   8   6      293.86      306.45     14.01 o 


  -5   8   6       95.90       97.46      6.30 o 


  -4   8   6      332.73      328.17     10.38 o 


  -3   8   6      149.57      157.05     12.56 o 


  -2   8   6      173.76      180.69      7.84 o 


  -1   8   6      256.90      259.17     14.47 o 


   0   8   6       10.97       13.20      6.02 o 


   1   8   6       96.56      110.66      9.03 o 


   2   8   6       50.31       62.62      7.87 o 


  -9   9   6        3.11        4.51      8.80 o 


  -8   9   6       74.83       81.46      6.69 o 


  -7   9   6       58.31       59.72      6.16 o 


  -6   9   6        7.66        4.38      4.70 o 


  -5   9   6      293.71      295.33     10.37 o 


  -4   9   6       62.51       66.31      5.55 o 


  -3   9   6      196.18      199.68      8.35 o 


  -2   9   6      230.73      231.97     14.47 o 


  -1   9   6       16.47       21.88      7.18 o 


   0   9   6      106.57      110.89      9.61 o 


   1   9   6       61.31       56.02      7.76 o 


   2   9   6      154.58      153.72     11.92 o 


  -9  10   6       33.95       29.05      9.95 o 


  -8  10   6       30.30       27.26      5.72 o 


  -7  10   6      151.32      137.41      8.27 o 


  -6  10   6       74.98       91.13      7.76 o 


  -5  10   6       35.92       42.01      5.39 o 


  -4  10   6      172.58      180.49      8.55 o 


  -3  10   6      154.23      170.27     13.31 o 


  -2  10   6       85.24       85.08      9.26 o 


  -1  10   6       35.35       43.06      8.10 o 


   0  10   6       17.50        8.80      6.13 o 


   1  10   6       46.02       56.37      7.87 o 


   2  10   6       30.63       33.22      7.76 o 


  -8  11   6       43.82       47.10     10.82 o 


  -7  11   6      173.41      181.36      9.61 o 


  -6  11   6      155.71      148.75      8.51 o 


  -5  11   6       68.93       81.64      6.34 o 


  -4  11   6      226.06      248.64     15.05 o 


  -3  11   6      134.91      142.84     11.81 o 


  -2  11   6       21.21       20.14      6.71 o 


  -1  11   6       43.29       38.43      7.29 o 


   0  11   6       50.89       55.21      7.64 o 


   1  11   6       14.43        7.99      6.95 o 


   2  11   6        4.72        0.81      7.06 o 


  -8  12   6       18.28       26.97      8.57 o 


  -7  12   6        6.38        1.16      5.28 o 


  -6  12   6      125.37      152.98      9.15 o 


  -5  12   6       11.19       17.36      7.99 o 


  -4  12   6       81.57       94.34     10.30 o 


  -3  12   6      206.75      192.26     13.31 o 


  -2  12   6      134.71      128.72     11.00 o 


  -1  12   6       34.24       28.94      7.29 o 


   0  12   6       40.16       54.98      8.80 o 


   1  12   6       84.73       93.99      9.49 o 


   2  12   6       10.29        9.14      8.10 o 


  -8  13   6       21.08       34.03      9.38 o 


  -7  13   6       35.99       38.06      6.12 o 


  -6  13   6       13.36        4.63      8.10 o 


  -5  13   6       47.12       46.30      8.57 o 


  -4  13   6      143.87      161.01     14.24 o 


  -3  13   6      106.06      104.76     10.30 o 


  -2  13   6      177.74      185.90     14.47 o 


  -1  13   6       45.78       51.86      9.26 o 


   0  13   6      114.89      119.80     10.53 o 


   1  13   6       41.61       34.61      9.03 o 


   2  13   6       20.16       10.76      7.76 o 


  -7  14   6       12.67        0.00      8.10 o 


  -6  14   6       42.13       34.84      9.38 o 


  -5  14   6       26.32       21.53      8.10 o 


  -4  14   6       79.98       95.73     10.42 o 


  -3  14   6       60.37       65.98      9.49 o 


  -2  14   6       53.37       58.11      9.95 o 


  -1  14   6       21.14       28.24      8.22 o 


   0  14   6       99.16       96.88     10.42 o 


   1  14   6      124.91      130.80     12.39 o 


   2  14   6       11.34        0.00      8.22 o 


  -7  15   6       42.75       29.52      9.84 o 


  -6  15   6       19.24        5.32      8.91 o 


  -5  15   6       96.18       94.34     10.76 o 


  -4  15   6       14.91       15.05      9.03 o 


  -3  15   6       50.52       46.07     10.07 o 


  -2  15   6       60.14       67.95      9.95 o 


  -1  15   6       13.17       15.51      9.26 o 


   0  15   6       54.58       54.75      9.84 o 


   1  15   6       41.45       46.19      9.61 o 


   2  15   6       19.92       13.43      9.49 o 


  -6  16   6       61.23       65.98     11.23 o 


  -5  16   6       28.14       13.31      9.49 o 


  -4  16   6      175.41      203.72     16.55 o 


  -3  16   6       24.55       25.47      8.68 o 


  -2  16   6       40.56       41.09      9.49 o 


  -1  16   6       64.53       67.60     11.34 o 


   0  16   6        4.13        0.00      8.80 o 


   1  16   6       48.47       41.32     10.88 o 


   2  16   6        7.57       10.88      9.95 o 


  -5  17   6       61.65       56.37     11.34 o 


  -4  17   6       12.91        7.18      9.84 o 


  -3  17   6       63.31       76.98     12.15 o 


  -2  17   6       27.56       12.15      9.84 o 


  -1  17   6        8.97        0.00      8.57 o 


   0  17   6       37.92       30.21     10.88 o 


   1  17   6        3.88        1.85     10.19 o 


  -4  18   6       10.07        0.00      9.14 o 


  -3  18   6        8.07        0.00     10.07 o 


  -2  18   6       29.19       14.47      9.72 o 


  -1  18   6       26.60       14.24     10.07 o 


   0  18   6        9.84        0.00     10.42 o 


  -3 -17   7       59.40       74.66     12.04 o 


  -2 -17   7        0.48        1.14      5.21 o 


  -1 -17   7       14.86       20.37      9.72 o 


  -5 -16   7       41.64       54.64     10.88 o 


  -4 -16   7       55.77       63.90     10.30 o 


  -3 -16   7        8.43       11.48      5.34 o 


  -2 -16   7       26.02       25.42      5.70 o 


  -1 -16   7       37.02       40.74     10.88 o 


   0 -16   7        7.51        6.25      8.91 o 


  -6 -15   7       56.59       64.71     10.65 o 


  -5 -15   7       21.04       32.41      9.61 o 


  -4 -15   7        5.59        8.81     12.44 o 


  -3 -15   7       78.81       89.84      6.99 o 


  -2 -15   7       13.43        8.89      8.39 o 


  -1 -15   7       45.41       44.68     10.76 o 


   0 -15   7       21.56       17.48      9.61 o 


   1 -15   7        1.04        0.00      9.38 o 


  -6 -14   7       12.43       12.27      8.68 o 


  -5 -14   7       45.14       53.28      6.23 o 


  -4 -14   7       63.28       79.02      6.79 o 


  -3 -14   7       25.87       24.17      5.59 o 


  -2 -14   7      104.82       99.78     11.11 o 


  -1 -14   7        9.29        3.01      7.99 o 


   0 -14   7        3.79        0.00      8.68 o 


   1 -14   7       80.04       84.85     12.04 o 


   2 -14   7        6.10        0.00      9.26 o 


  -6 -13   7       86.14       92.52      6.97 o 


  -5 -13   7       28.06       33.05      5.64 o 


  -4 -13   7       17.43       11.43      8.74 o 


  -3 -13   7       16.62       14.85      4.83 o 


  -2 -13   7        3.26        0.00      7.41 o 


  -1 -13   7        0.08        0.00      8.45 o 


   0 -13   7       81.65       69.80     10.19 o 


   1 -13   7        3.76        3.59      8.80 o 


   2 -13   7       25.98       28.71      6.95 o 


  -7 -12   7       48.43       39.82      8.10 o 


  -6 -12   7       18.54       26.76      9.95 o 


  -5 -12   7        6.74       12.55      4.94 o 


  -4 -12   7      167.38      174.44     15.80 o 


  -3 -12   7        8.68        8.04      5.10 o 


  -2 -12   7        8.64        2.78      7.52 o 


  -1 -12   7       23.91       16.90      7.87 o 


   0 -12   7        5.79        7.52      7.76 o 


   1 -12   7       48.36       46.88     10.07 o 


   2 -12   7        4.09        0.00      7.00 o 


   3 -12   7       10.08        9.06      6.48 o 


  -8 -11   7       30.82       37.39      7.76 o 


  -7 -11   7       22.47       12.73      7.06 o 


  -6 -11   7       62.14       63.07      6.28 o 


  -5 -11   7       51.30       51.89      6.00 o 


  -4 -11   7       93.62       94.36      6.75 o 


  -3 -11   7      314.10      301.06     14.58 o 


  -2 -11   7       34.33       29.40      7.87 o 


  -1 -11   7       34.96       27.20      8.80 o 


   0 -11   7       37.10       31.25      7.99 o 


   1 -11   7        3.01        0.47      4.26 o 


   2 -11   7       35.51       32.12      6.95 o 


   3 -11   7        0.14        0.00      7.29 o 


  -8 -10   7        4.82       12.96      7.76 o 


  -7 -10   7      124.81      119.92     10.07 o 


  -6 -10   7       34.02       24.77      7.29 o 


  -5 -10   7       51.47       52.66      5.58 o 


  -4 -10   7      140.65      123.97      6.95 o 


  -3 -10   7       52.29       51.43      5.50 o 


  -2 -10   7      183.18      144.92     12.50 o 


  -1 -10   7        2.86        0.00      7.52 o 


   0 -10   7       54.43       53.71      9.38 o 


   1 -10   7       59.29       58.12      5.77 o 


   2 -10   7        0.38        4.43      4.57 o 


   3 -10   7       37.67       35.31      5.61 o 


   4 -10   7        8.77       13.61      5.44 o 


  -9  -9   7       18.71       32.18      8.68 o 


  -8  -9   7      129.48      111.70      9.72 o 


  -7  -9   7        5.59        1.85      6.02 o 


  -6  -9   7      172.40      150.13     11.69 o 


  -5  -9   7       50.16       59.44      5.60 o 


  -4  -9   7      107.54       96.52      6.51 o 


  -3  -9   7      203.07      175.38      8.45 o 


  -2  -9   7       24.52        9.49      6.71 o 


  -1  -9   7       13.88       11.23      7.41 o 


   0  -9   7       11.95       14.58      7.06 o 


   1  -9   7       24.27       17.68      4.47 o 


   2  -9   7       49.49       55.31      9.72 o 


   3  -9   7        9.02        5.57      4.96 o 


   4  -9   7       12.80        9.89      9.26 o 


  -9  -8   7       35.73       20.26      7.41 o 


  -8  -8   7        0.88        7.64      6.48 o 


  -7  -8   7      236.16      233.12     12.85 o 


  -6  -8   7        3.36        2.55      6.60 o 


  -5  -8   7       26.19       32.21      5.44 o 


  -4  -8   7      280.85      265.05      9.56 o 


  -3  -8   7       13.84       12.71      5.96 o 


  -2  -8   7      114.21      104.41      9.84 o 


  -1  -8   7       17.89        4.17      6.48 o 


   0  -8   7       52.82       49.59      6.19 o 


   1  -8   7       65.80       71.19      8.91 o 


   2  -8   7       20.06       14.57      4.75 o 


   3  -8   7       40.89       40.10      5.61 o 


   4  -8   7       16.31       19.12      5.22 o 


  -9  -7   7       27.99       36.46      7.87 o 


  -8  -7   7       77.69       76.40      9.26 o 


  -7  -7   7        5.83        0.00      6.95 o 


  -6  -7   7       24.60       20.49      6.48 o 


  -5  -7   7      132.19      130.16      7.58 o 


  -4  -7   7       70.24       68.54      5.69 o 


  -3  -7   7      159.60      145.12      7.81 o 


  -2  -7   7       10.60        7.27      4.67 o 


  -1  -7   7       70.21       81.72      9.26 o 


   0  -7   7      188.09      183.61      7.38 o 


   1  -7   7       15.36       14.18      5.38 o 


   2  -7   7      118.74      126.76      7.39 o 


   3  -7   7       18.22       24.63      5.16 o 


   4  -7   7        4.18        0.00      5.27 o 


  -9  -6   7       82.51       87.62     10.19 o 


  -8  -6   7        0.26        0.00      6.95 o 


  -7  -6   7       18.65       29.05      6.95 o 


  -6  -6   7       46.32       39.70      7.52 o 


  -5  -6   7       68.83       80.33      8.33 o 


  -4  -6   7      101.51      108.68      8.28 o 


  -3  -6   7        0.56        0.00      5.79 o 


  -2  -6   7      313.85      293.02      9.70 o 


  -1  -6   7        9.02       11.11      7.29 o 


   0  -6   7       13.20       12.50      7.29 o 


   1  -6   7      216.07      212.83      8.19 o 


   2  -6   7       47.75       44.66      5.45 o 


   3  -6   7       16.00       16.30      4.89 o 


   4  -6   7       11.36        7.83      4.92 o 


  -9  -5   7        1.12        0.00      6.48 o 


  -8  -5   7       91.50       90.17      9.84 o 


  -7  -5   7       45.86       35.88      7.29 o 


  -6  -5   7       20.99       21.41      6.13 o 


  -5  -5   7        3.90        0.00      5.44 o 


  -4  -5   7      159.94      153.41      8.25 o 


  -3  -5   7      254.46      264.57     11.63 o 


  -2  -5   7       27.53       23.55      4.93 o 


  -1  -5   7       41.14       39.36      4.63 o 


   0  -5   7       63.13       53.36      8.33 o 


   1  -5   7       22.64       20.12      3.97 o 


   2  -5   7      101.18       99.52      6.37 o 


   3  -5   7       19.32       25.47      5.31 o 


   4  -5   7        2.44        0.00      4.33 o 


   5  -5   7       11.20       18.91      5.88 o 


  -9  -4   7       83.69       82.07     10.19 o 


  -8  -4   7      119.33      124.78     10.76 o 


  -7  -4   7      173.05      156.27     11.46 o 


  -6  -4   7      115.20       97.00      8.33 o 


  -5  -4   7      152.53      156.96     10.88 o 


  -4  -4   7       35.89       41.11      6.77 o 


  -3  -4   7        7.54        5.35      4.39 o 


  -2  -4   7       52.76       39.00      4.80 o 


  -1  -4   7       14.65       18.23      4.08 o 


   0  -4   7       22.19       25.98      4.62 o 


   1  -4   7       95.26       99.68      6.08 o 


   2  -4   7       56.68       56.75      5.30 o 


   3  -4   7       84.52       78.35     11.86 o 


   4  -4   7       26.94       32.06      5.79 o 


   5  -4   7       14.55       18.04      5.96 o 


 -10  -3   7       26.00       14.93      8.91 o 


  -9  -3   7        1.91        1.97      7.64 o 


  -8  -3   7      166.42      163.44     13.08 o 


  -7  -3   7       41.21       40.28      8.10 o 


  -6  -3   7        8.53        3.82      5.56 o 


  -5  -3   7       66.76       62.62      7.64 o 


  -4  -3   7       74.09       67.14      7.99 o 


  -3  -3   7      470.21      451.52     11.74 o 


  -2  -3   7        5.95        5.27      4.21 o 


  -1  -3   7       87.41       89.02     10.01 o 


   0  -3   7       55.07       55.96      4.95 o 


   1  -3   7       12.76        6.42      4.09 o 


   2  -3   7       64.03       69.47      5.87 o 


   3  -3   7       39.39       42.93      5.34 o 


   4  -3   7       30.10       29.78      5.68 o 


   5  -3   7       15.04       11.31      4.96 o 


 -10  -2   7       20.16       21.41      9.14 o 


  -9  -2   7       41.66       53.36      9.26 o 


  -8  -2   7       21.35       27.66      7.52 o 


  -7  -2   7      102.93      102.44      9.61 o 


  -6  -2   7       33.25       18.52      6.25 o 


  -5  -2   7       53.57       55.10      7.29 o 


  -4  -2   7      346.39      321.68     13.89 o 


  -3  -2   7      165.56      156.27      7.33 o 


  -2  -2   7      264.03      273.05      9.09 o 


  -1  -2   7       47.24       55.56      7.29 o 


   0  -2   7       68.70       61.19      5.21 o 


   1  -2   7      177.54      182.30      8.33 o 


   2  -2   7       36.05       31.93      5.06 o 


   3  -2   7       56.85       59.24      5.81 o 


   4  -2   7       22.66       32.26      7.18 o 


   5  -2   7        1.78        7.20      5.03 o 


 -10  -1   7       19.26        0.23      8.57 o 


  -9  -1   7       30.36       32.53      7.87 o 


  -8  -1   7      167.70      167.03     13.20 o 


  -7  -1   7       11.46       16.21      6.37 o 


  -6  -1   7      237.66      215.65     12.27 o 


  -5  -1   7      414.04      388.35     15.63 o 


  -4  -1   7      181.61      174.79     11.92 o 


  -3  -1   7       50.36       55.00      4.74 o 


  -2  -1   7       19.29       19.45      4.09 o 


  -1  -1   7       58.09       55.45      6.71 o 


   0  -1   7      115.10      120.61     10.30 o 


   1  -1   7      137.91      139.34     13.14 o 


   2  -1   7       95.06       99.20      6.01 o 


   3  -1   7       21.38       32.68     10.42 o 


   4  -1   7       20.89       30.79      7.87 o 


   5  -1   7       41.67       51.74      8.91 o 


 -10   0   7       30.14       27.09      8.57 o 


  -9   0   7       47.46       52.90      9.49 o 


  -8   0   7       46.10       34.03      8.57 o 


  -7   0   7      365.02      337.88     15.86 o 


  -6   0   7       64.87       49.54      7.87 o 


  -5   0   7      562.36      583.39     20.37 o 


  -4   0   7       21.92       19.33      6.71 o 


  -3   0   7        0.35        5.09      5.44 o 


  -2   0   7       14.59       21.66      4.92 o 


  -1   0   7       10.92       12.15      8.68 o 


   0   0   7       57.65       58.92      7.64 o 


   1   0   7        0.21        1.36      4.28 o 


   2   0   7        0.01        5.56      5.44 o 


   3   0   7       47.12       46.88      7.87 o 


   4   0   7       61.35       62.62      8.91 o 


   5   0   7        0.24        0.00      6.25 o 


 -10   1   7       17.10        9.38      7.99 o 


  -9   1   7       28.99       27.55      7.99 o 


  -8   1   7      170.77      158.12     11.92 o 


  -7   1   7       10.63       13.66      6.60 o 


  -6   1   7      232.81      222.01     13.31 o 


  -5   1   7      411.68      395.41     15.86 o 


  -4   1   7      175.89      178.84     11.11 o 


  -3   1   7       58.87       55.79      7.29 o 


  -2   1   7       15.34       15.68      3.94 o 


  -1   1   7       53.21       60.58      6.31 o 


   0   1   7      102.62      110.20      9.72 o 


   3   1   7       25.08       26.16      7.41 o 


   4   1   7       22.79       25.12      7.18 o 


   5   1   7       40.18       48.50      8.45 o 


 -10   2   7       18.53        5.21      7.87 o 


  -9   2   7       37.41       43.87      8.68 o 


  -8   2   7       21.20       14.58      7.18 o 


  -7   2   7      104.84       96.65      9.61 o 


  -6   2   7       30.45       18.98      7.06 o 


  -5   2   7       48.60       44.22      7.06 o 


  -4   2   7      346.74      322.60     13.77 o 


  -3   2   7      168.28      176.41     11.23 o 


  -2   2   7      258.18      278.15     11.98 o 


  -1   2   7       43.11       52.87      4.53 o 


   1   2   7      186.31      220.86     11.81 o 


 -10   3   7       24.98       29.52      9.72 o 


  -9   3   7        2.23       13.31      7.64 o 


  -8   3   7      168.45      142.61     11.46 o 


  -7   3   7       41.04       47.57      8.45 o 


  -6   3   7       10.05       12.39      6.25 o 


  -5   3   7       55.45       58.57      7.52 o 


  -4   3   7       69.84       67.14      7.29 o 


  -3   3   7      476.36      465.90     16.55 o 


  -2   3   7        8.39        2.55      5.67 o 


  -1   3   7       74.26       78.25      7.18 o 


   0   3   7       52.31       47.69      6.48 o 


   1   3   7       13.02       10.65      5.09 o 


  -9   4   7       87.71       93.76     11.11 o 


  -8   4   7      119.16      114.02     10.30 o 


  -7   4   7      164.01      161.94     11.69 o 


  -6   4   7      121.98      109.39      9.49 o 


  -5   4   7      165.81      187.87     12.39 o 


  -4   4   7       26.96       34.61      6.48 o 


  -3   4   7        8.19        2.32      5.90 o 


  -2   4   7       44.28       47.34      6.60 o 


  -1   4   7       15.27       19.91      5.79 o 


   0   4   7       18.49       20.14      4.40 o 


   1   4   7      102.39      119.46     10.30 o 


  -9   5   7        1.35        0.00      7.18 o 


  -8   5   7       90.68       89.82      9.84 o 


  -7   5   7       49.34       40.86      7.64 o 


  -6   5   7       26.40       27.78      7.29 o 


  -5   5   7        2.25        5.67      5.79 o 


  -4   5   7      165.13      150.13     10.53 o 


  -3   5   7      266.51      269.36     12.15 o 


  -2   5   7       32.50       34.26      6.25 o 


  -1   5   7       42.90       42.46      4.66 o 


   0   5   7       68.90       79.27      4.87 o 


   1   5   7       22.65       27.43      6.02 o 


  -9   6   7       82.63       79.17     10.76 o 


  -8   6   7        0.26        0.00      6.95 o 


  -7   6   7       15.37        9.72      7.52 o 


  -6   6   7       53.77       40.51      7.87 o 


  -5   6   7       73.66       86.47      8.45 o 


  -4   6   7      101.44      103.95      8.57 o 


  -3   6   7        0.40        4.75      5.21 o 


  -2   6   7      329.70      356.47     10.37 o 


  -1   6   7       10.01        3.68      4.15 o 


   0   6   7       14.54       16.67      6.13 o 


   1   6   7      226.76      231.16     12.50 o 


  -9   7   7       27.81       24.31      9.26 o 


  -8   7   7       83.63       61.35      9.72 o 


  -7   7   7        5.44        0.00      7.52 o 


  -6   7   7       27.96       33.11      7.06 o 


  -5   7   7      124.03      133.23     11.00 o 


  -4   7   7       70.07       77.97      5.65 o 


  -3   7   7      164.42      174.52      8.80 o 


  -2   7   7       10.73       11.67      4.14 o 


  -1   7   7       76.56       81.72      7.99 o 


   0   7   7      195.83      204.42     12.50 o 


   1   7   7       15.19       12.96      6.02 o 


  -9   8   7       37.01       41.79      9.72 o 


  -8   8   7        0.88        0.00      4.28 o 


  -7   8   7      242.61      262.82     10.68 o 


  -6   8   7        5.77        5.61      5.61 o 


  -5   8   7       26.56       30.74      4.83 o 


  -4   8   7      280.31      278.18      9.63 o 


  -3   8   7       13.79        9.45      4.05 o 


  -2   8   7      115.79      118.18      9.61 o 


  -1   8   7       19.16       30.67      6.48 o 


   0   8   7       50.31       55.79      7.52 o 


   1   8   7       71.74       77.55      8.57 o 


  -9   9   7       18.32       20.84      9.49 o 


  -8   9   7      130.79      154.13      8.80 o 


  -7   9   7        6.21        8.94      5.13 o 


  -6   9   7      175.28      206.54      9.33 o 


  -5   9   7       53.31       56.55      5.48 o 


  -4   9   7      104.24       98.52      8.62 o 


  -3   9   7      211.25      183.58     12.39 o 


  -2   9   7       20.64       30.44      7.41 o 


  -1   9   7       14.38       11.34      6.60 o 


   0   9   7        7.71        6.48      6.60 o 


   1   9   7       23.55       16.32      6.95 o 


  -8  10   7        4.93        8.28      5.24 o 


  -7  10   7      122.47      142.61      8.21 o 


  -6  10   7       31.95       43.69     11.52 o 


  -5  10   7       48.43       48.33     11.46 o 


  -4  10   7      145.45      161.24     12.39 o 


  -3  10   7       52.39       61.93      8.22 o 


  -2  10   7      174.61      186.94     12.50 o 


  -1  10   7        2.18        0.00      5.90 o 


   0  10   7       49.56       38.89      8.22 o 


   1  10   7       58.55       53.01      8.45 o 


  -8  11   7       29.02       43.57      6.26 o 


  -7  11   7       21.39       24.51      7.58 o 


  -6  11   7       64.64       77.96      6.70 o 


  -5  11   7       48.72       64.01      9.61 o 


  -4  11   7       90.09       69.34      9.72 o 


  -3  11   7      311.32      314.73     17.02 o 


  -2  11   7       38.12       28.71      8.22 o 


  -1  11   7       28.33       34.38      7.64 o 


   0  11   7       33.73       24.19      8.10 o 


   1  11   7        2.84        1.27      6.95 o 


  -7  12   7       49.07       61.25      6.46 o 


  -6  12   7       15.04        7.99      7.99 o 


  -5  12   7        5.09        8.10      7.87 o 


  -4  12   7      179.97      189.72     13.77 o 


  -3  12   7        8.84        3.94      7.76 o 


  -2  12   7        6.27        7.87      8.10 o 


  -1  12   7       22.97       26.51      7.76 o 


   0  12   7        4.54        6.25      6.83 o 


   1  12   7       46.65       51.28      9.26 o 


  -7  13   7        7.64        3.36      8.45 o 


  -6  13   7       89.10       85.54     10.19 o 


  -5  13   7       33.83       25.47      8.33 o 


  -4  13   7       19.11       19.79      7.99 o 


  -3  13   7       15.69        7.99      8.33 o 


  -2  13   7        3.53        2.78      8.10 o 


  -1  13   7        0.09        0.00      7.64 o 


   0  13   7       77.64       82.65      9.84 o 


   1  13   7        3.47        6.25      7.52 o 


  -6  14   7       11.22        5.09      8.10 o 


  -5  14   7       44.59       40.28      9.26 o 


  -4  14   7       68.05       90.87     10.65 o 


  -3  14   7       24.89       11.69      9.14 o 


  -2  14   7      106.04      105.80     10.88 o 


  -1  14   7        6.34        0.00      7.41 o 


   0  14   7        3.25        0.00      8.22 o 


   1  14   7       80.55       74.89     11.11 o 


  -6  15   7       57.87       55.79     10.19 o 


  -5  15   7       20.27       19.45      9.38 o 


  -4  15   7        5.19        4.75      8.10 o 


  -3  15   7       81.88       85.54     10.65 o 


  -2  15   7       12.14       12.62      9.14 o 


  -1  15   7       48.48       44.91      9.38 o 


   0  15   7       23.02       27.09      9.03 o 


   1  15   7        1.16        0.00      8.80 o 


  -5  16   7       40.41       40.40     10.88 o 


  -4  16   7       56.27       56.14     11.23 o 


  -3  16   7        8.26        0.00      9.49 o 


  -2  16   7       26.71       23.38     10.07 o 


  -1  16   7       39.47       52.67     10.19 o 


   0  16   7        8.58        0.00      9.72 o 


  -3  17   7       59.87       56.72     11.92 o 


  -2  17   7        0.40        2.08      9.14 o 


  -1  17   7       13.66       13.66      9.72 o 


  -4 -15   8       26.80       38.60      6.65 o 


  -3 -15   8       15.08       12.45      5.57 o 


  -2 -15   8       10.81        9.81      7.41 o 


  -1 -15   8       41.81       48.85     10.53 o 


  -5 -14   8       38.85       57.17      6.83 o 


  -4 -14   8        2.93        6.72      5.59 o 


  -3 -14   8        2.14        3.41      5.35 o 


  -2 -14   8       63.53       71.67     11.17 o 


  -1 -14   8        5.36        0.00      9.03 o 


   0 -14   8       11.39        5.09      8.91 o 


  -6 -13   8       26.11       25.81      7.41 o 


  -5 -13   8        4.37       10.80      5.60 o 


  -4 -13   8        3.20        0.00     11.98 o 


  -3 -13   8       50.14       44.44      6.25 o 


  -2 -13   8       30.32       25.25      7.64 o 


  -1 -13   8       14.86       12.62      9.61 o 


   0 -13   8       10.08        0.00      8.80 o 


   1 -13   8       13.65        3.13      8.57 o 


  -7 -12   8       37.53       43.87      8.80 o 


  -6 -12   8        9.79       14.47      6.71 o 


  -5 -12   8        7.15       10.28      5.47 o 


  -4 -12   8       77.99       84.01      7.47 o 


  -3 -12   8       17.73       13.93      5.62 o 


  -2 -12   8       37.03       37.17      9.78 o 


  -1 -12   8        3.99        0.00      7.64 o 


   0 -12   8        9.30        1.74      8.91 o 


   1 -12   8       40.97       28.71      9.38 o 


  -7 -11   8        5.81        3.36      6.71 o 


  -6 -11   8      103.43      125.82     10.53 o 


  -5 -11   8        2.08        0.00      5.11 o 


  -4 -11   8        0.56        0.00      5.14 o 


  -3 -11   8       52.01       44.21      6.11 o 


  -2 -11   8        0.79        0.00      5.06 o 


  -1 -11   8       29.00       26.16      9.26 o 


   0 -11   8       50.12       35.77      8.68 o 


   1 -11   8       12.47        8.91      8.22 o 


   2 -11   8       38.48       43.29     10.65 o 


  -8 -10   8       35.76       14.93      8.57 o 


  -7 -10   8       84.98       77.79      9.61 o 


  -6 -10   8        7.29        4.51      6.37 o 


  -5 -10   8      133.11      136.36     10.65 o 


  -4 -10   8       21.13       15.35      5.17 o 


  -3 -10   8       13.84       12.75      4.81 o 


  -2 -10   8      142.01      126.31      7.61 o 


  -1 -10   8        4.35        2.43      7.99 o 


   0 -10   8        9.94       14.12      7.76 o 


   1 -10   8       37.11       25.81      8.68 o 


   2 -10   8       31.76       35.73      5.93 o 


  -8  -9   8       25.62       25.12      8.68 o 


  -7  -9   8        1.65        4.51      7.41 o 


  -6  -9   8       92.40       89.24      9.61 o 


  -5  -9   8       43.22       33.92      7.18 o 


  -4  -9   8      185.99      177.38     13.37 o 


  -3  -9   8       79.58       78.21      6.49 o 


  -2  -9   8        5.15        1.33      4.42 o 


  -1  -9   8      103.38      102.09     10.42 o 


   0  -9   8       15.49        1.04      7.87 o 


   1  -9   8       58.44       55.10     10.07 o 


   2  -9   8       13.01        6.64      4.94 o 


   3  -9   8        8.28       15.66      6.54 o 


  -8  -8   8       54.42       58.22      9.49 o 


  -7  -8   8       61.51       52.44      8.80 o 


  -6  -8   8       18.29       16.21      6.71 o 


  -5  -8   8       75.41       77.90      8.33 o 


  -4  -8   8       23.63       19.05      9.38 o 


  -3  -8   8       39.20       27.15      5.37 o 


  -2  -8   8      148.67      136.26      7.52 o 


  -1  -8   8       19.74        5.21      7.64 o 


   0  -8   8       75.42       70.26      9.95 o 


   1  -8   8       95.53      101.67      6.76 o 


   2  -8   8       17.62       27.28      5.28 o 


   3  -8   8       11.05        7.86      5.35 o 


  -8  -7   8        7.13        6.48      7.76 o 


  -7  -7   8       23.63       23.27      7.87 o 


  -6  -7   8       55.46       62.97      8.10 o 


  -5  -7   8        9.50        5.21      6.83 o 


  -4  -7   8      166.40      166.24      8.64 o 


  -3  -7   8       41.83       38.53      5.39 o 


  -2  -7   8       44.46       40.69      5.09 o 


  -1  -7   8       76.73       76.28      9.38 o 


   0  -7   8       63.99       62.04      8.45 o 


   1  -7   8       22.19       23.57      4.92 o 


   2  -7   8      106.57      114.29      7.25 o 


   3  -7   8        9.67        1.18      8.62 o 


  -9  -6   8        1.83        0.00      7.87 o 


  -8  -6   8       19.30        5.21      7.06 o 


  -7  -6   8      114.27      129.06     10.19 o 


  -6  -6   8       57.31       61.81      8.10 o 


  -5  -6   8       39.12       31.95      6.95 o 


  -4  -6   8       68.30       61.81      8.33 o 


  -3  -6   8       98.02       91.57      5.98 o 


  -2  -6   8       38.16       29.78      4.75 o 


  -1  -6   8       59.37       55.33      8.33 o 


   0  -6   8       73.12       66.90      9.26 o 


   1  -6   8       66.80       70.02      7.87 o 


   2  -6   8        7.60        5.27      7.18 o 


   3  -6   8       19.64       24.10      6.02 o 


  -9  -5   8       30.13       34.38      9.14 o 


  -8  -5   8       60.22       62.16      9.38 o 


  -7  -5   8       10.97        2.32      6.71 o 


  -6  -5   8        5.34        6.13      6.37 o 


  -5  -5   8       54.01       52.32      7.52 o 


  -4  -5   8       87.76       92.95      8.80 o 


  -3  -5   8      142.11      134.94      7.56 o 


  -2  -5   8        5.88        5.28      4.17 o 


  -1  -5   8       57.24       48.04      7.87 o 


   0  -5   8       79.35       78.94      8.68 o 


   1  -5   8        0.88        0.00      7.81 o 


   2  -5   8       62.24       59.83      5.81 o 


   3  -5   8        3.85        4.66      4.86 o 


  -9  -4   8       16.39       20.03      8.68 o 


  -8  -4   8        0.78        7.99      7.76 o 


  -7  -4   8       40.13       40.74      7.76 o 


  -6  -4   8       10.40        8.57      6.60 o 


  -5  -4   8       17.36       15.16      6.83 o 


  -4  -4   8      140.78      136.82     10.19 o 


  -3  -4   8       72.75       73.12      5.52 o 


  -2  -4   8      215.21      205.78     11.23 o 


  -1  -4   8       12.71       15.74      5.90 o 


   0  -4   8        6.93        6.70      3.84 o 


   1  -4   8       30.45       36.88      9.26 o 


   2  -4   8        0.32        3.84      4.75 o 


   3  -4   8       62.31       65.82      6.42 o 


   4  -4   8        5.49        8.72      5.64 o 


  -9  -3   8       10.70        0.00      7.76 o 


  -8  -3   8      131.47      142.84     11.81 o 


  -7  -3   8       34.78       29.63      8.10 o 


  -6  -3   8       25.61       34.96      7.99 o 


  -5  -3   8       17.88       11.58      6.25 o 


  -4  -3   8       19.61       21.53      6.25 o 


  -3  -3   8      263.97      265.07     13.54 o 


  -2  -3   8        1.01        2.71      4.63 o 


  -1  -3   8       99.67      107.42      9.03 o 


   0  -3   8       62.05       67.18      5.27 o 


   1  -3   8       12.88        9.90      4.25 o 


   2  -3   8       33.50       34.22      5.23 o 


   3  -3   8        1.00        3.91      5.03 o 


   4  -3   8       20.13       26.97      5.73 o 


  -9  -2   8       13.19       26.62      8.68 o 


  -8  -2   8       89.43       85.19      9.61 o 


  -7  -2   8      145.52      134.74     11.34 o 


  -6  -2   8        5.30        3.36      6.13 o 


  -5  -2   8       56.10       53.82      7.41 o 


  -4  -2   8       44.84       39.01      6.71 o 


  -3  -2   8      129.79      126.05      9.49 o 


  -2  -2   8      135.61      133.99      8.10 o 


  -1  -2   8       45.79       46.88      7.18 o 


   0  -2   8       62.81       70.38      7.52 o 


   1  -2   8      102.89      108.27      7.35 o 


   2  -2   8       10.31        9.72      4.66 o 


   3  -2   8       57.98       64.83      6.33 o 


   4  -2   8       20.13       24.29      7.41 o 


  -9  -1   8       74.59       77.44      9.84 o 


  -8  -1   8       46.76       52.32      9.26 o 


  -7  -1   8       84.65       98.39      9.38 o 


  -6  -1   8      101.64       96.77      9.38 o 


  -5  -1   8      315.87      301.65     13.89 o 


  -4  -1   8      135.38      134.50     11.11 o 


  -3  -1   8       46.29       55.91      7.18 o 


  -2  -1   8       60.15       67.40      5.23 o 


  -1  -1   8       50.89       53.46      4.99 o 


   0  -1   8       32.48       41.67      7.52 o 


   1  -1   8       54.64       61.12      8.68 o 


   2  -1   8       76.44       83.55      6.67 o 


   3  -1   8       10.39       14.70      5.67 o 


   4  -1   8       37.48       45.17      6.16 o 


  -9   0   8        0.69        0.23      7.99 o 


  -8   0   8       41.80       39.01      9.03 o 


  -7   0   8      339.37      295.86     14.93 o 


  -6   0   8       25.77       21.88      7.41 o 


  -5   0   8        2.92        0.00      5.44 o 


  -4   0   8      435.67      436.15     16.44 o 


  -3   0   8      253.12      243.20     12.96 o 


  -2   0   8       24.39       23.03      5.90 o 


  -1   0   8       52.10       51.54      5.50 o 


   0   0   8      504.48      516.49     19.10 o 


   1   0   8        8.94        6.48      6.71 o 


   2   0   8        8.92       13.54      6.83 o 


   3   0   8       95.47      101.46     11.46 o 


   4   0   8        4.32        8.18      5.73 o 


  -9   1   8       73.86       73.04      9.61 o 


  -8   1   8       46.49       50.93      9.26 o 


  -7   1   8       84.17       81.03      8.91 o 


  -6   1   8      105.51      106.96      9.03 o 


  -5   1   8      312.14      307.09     14.82 o 


  -4   1   8      118.31      106.14      8.91 o 


  -3   1   8       47.29       47.34      7.41 o 


  -2   1   8       57.60       61.46      7.06 o 


  -1   1   8       50.15       48.31      4.54 o 


   0   1   8       30.34       26.85      6.60 o 


   1   1   8       57.30       68.64      8.45 o 


  -9   2   8       13.25        3.94      7.64 o 


  -8   2   8       92.81       84.15      9.49 o 


  -7   2   8      138.07      137.98     11.46 o 


  -6   2   8        5.00        0.93      6.02 o 


  -5   2   8       60.72       71.07      7.64 o 


  -4   2   8       37.82       44.91      7.41 o 


  -3   2   8      117.49      119.92      9.38 o 


  -2   2   8      138.30      132.88     10.30 o 


  -1   2   8       45.08       44.92      4.58 o 


   0   2   8       51.15       48.17      6.42 o 


  -9   3   8        9.74       11.34      7.87 o 


  -8   3   8      135.21      136.12     11.00 o 


  -7   3   8       36.09       43.06      8.80 o 


  -6   3   8       25.43       22.46      7.64 o 


  -5   3   8       15.89        4.40      6.37 o 


  -4   3   8       13.64        9.26      6.37 o 


  -3   3   8      276.61      281.39     13.31 o 


  -2   3   8        1.51        0.00      5.56 o 


  -1   3   8       92.06      101.17      7.99 o 


   0   3   8       59.81       64.24      6.83 o 


  -9   4   8       15.49       13.77      9.03 o 


  -8   4   8        0.11        0.35      6.95 o 


  -7   4   8       39.96       42.48      8.57 o 


  -6   4   8       10.87        0.00      6.13 o 


  -5   4   8       14.88       10.65      6.02 o 


  -4   4   8      149.07      161.01     11.34 o 


  -3   4   8       79.87       88.90      8.10 o 


  -2   4   8      213.79      212.52     11.58 o 


  -1   4   8       12.74       11.92      5.56 o 


   0   4   8        9.86        7.59      4.34 o 


  -9   5   8       34.82       32.53      8.80 o 


  -8   5   8       54.91       53.13      8.57 o 


  -7   5   8       10.38       14.01      7.29 o 


  -6   5   8        2.42        5.09      7.06 o 


  -5   5   8       50.40       58.11      7.99 o 


  -4   5   8       91.81      106.49      8.80 o 


  -3   5   8      149.32      153.37     10.88 o 


  -2   5   8        7.11        6.13      5.56 o 


  -1   5   8       58.30       59.71      6.02 o 


   0   5   8       80.64       68.41      7.87 o 


  -9   6   8        1.25        3.01      8.68 o 


  -8   6   8       23.38       14.47      7.64 o 


  -7   6   8      106.71      100.70     10.53 o 


  -6   6   8       57.66       59.61      8.68 o 


  -5   6   8       48.88       47.23      7.18 o 


  -4   6   8       62.17       62.39      7.64 o 


  -3   6   8      100.28      117.95      9.95 o 


  -2   6   8       41.11       44.80      4.58 o 


  -1   6   8       59.06       42.83      7.18 o 


   0   6   8       76.88       76.16      8.22 o 


  -8   7   8        8.20        5.32      7.41 o 


  -7   7   8       23.89       21.30      8.10 o 


  -6   7   8       60.70       72.92      9.03 o 


  -5   7   8        8.68        7.06      6.71 o 


  -4   7   8      169.37      170.05      8.34 o 


  -3   7   8       44.45       48.30      5.52 o 


  -2   7   8       47.36       40.05      7.06 o 


  -1   7   8       88.28      111.35      9.61 o 


   0   7   8       63.00       75.93      8.57 o 


  -8   8   8       55.17       54.46      6.65 o 


  -7   8   8       60.65       66.32      6.33 o 


  -6   8   8       17.73        6.18      4.71 o 


  -5   8   8       76.84       80.08      6.39 o 


  -4   8   8       22.46       22.86      8.51 o 


  -3   8   8       40.56       48.50      7.52 o 


  -2   8   8      154.80      159.04     12.50 o 


  -1   8   8       19.34       24.66      6.83 o 


   0   8   8       73.55       78.36      8.22 o 


  -8   9   8       26.99       40.14      6.26 o 


  -7   9   8        1.61        4.91      5.27 o 


  -6   9   8       93.64       99.15      7.10 o 


  -5   9   8       41.65       36.86      5.44 o 


  -4   9   8      171.21      191.22     13.89 o 


  -3   9   8       79.19       89.36      9.84 o 


  -2   9   8        5.93        7.64      6.48 o 


  -1   9   8      104.82      120.96     10.42 o 


   0   9   8       15.32       17.71      6.71 o 


   1   9   8       59.32       54.52      8.68 o 


  -8  10   8       33.83       32.10      5.97 o 


  -7  10   8       86.01       85.73      7.04 o 


  -6  10   8        7.09        0.00      4.79 o 


  -5  10   8      121.34      129.41     11.46 o 


  -4  10   8       23.50       26.62      7.76 o 


  -3  10   8       17.45       19.10      7.41 o 


  -2  10   8      132.18      125.01     11.11 o 


  -1  10   8        4.57        0.00      7.06 o 


   0  10   8       10.66       21.07      8.10 o 


   1  10   8       37.16       40.98      8.57 o 


  -7  11   8        6.04        5.14      5.29 o 


  -6  11   8      100.20      110.43     10.65 o 


  -5  11   8        2.76       10.07      8.10 o 


  -4  11   8        0.57        0.00      6.83 o 


  -3  11   8       46.96       40.28      8.33 o 


  -2  11   8        0.98        0.00      7.52 o 


  -1  11   8       24.15       28.82      7.99 o 


   0  11   8       49.14       52.20      9.26 o 


   1  11   8       10.54        6.60      7.64 o 


  -7  12   8       36.60       26.39      8.57 o 


  -6  12   8       10.25       10.53      8.45 o 


  -5  12   8        3.79        5.32      7.99 o 


  -4  12   8       77.01       85.54     10.07 o 


  -3  12   8       18.75       23.15      8.10 o 


  -2  12   8       32.59       47.81      8.80 o 


  -1  12   8        4.05        8.10      8.10 o 


   0  12   8        6.82        0.00      8.10 o 


   1  12   8       41.03       32.99      9.38 o 


  -6  13   8       26.74       40.86     10.07 o 


  -5  13   8        4.28       10.88      8.80 o 


  -4  13   8        4.90        0.00      7.41 o 


  -3  13   8       49.32       43.75      9.26 o 


  -2  13   8       30.70       33.68      8.80 o 


  -1  13   8       15.58       17.48      8.10 o 


   0  13   8        9.90        0.00      8.22 o 


   1  13   8       14.99        1.16      9.03 o 


  -5  14   8       40.83       47.81     10.76 o 


  -4  14   8        4.21        3.01      8.10 o 


  -3  14   8        3.38        0.00      8.68 o 


  -2  14   8       64.00       70.26     11.11 o 


  -1  14   8        5.62        0.00      8.57 o 


   0  14   8       14.10        8.33      9.49 o 


  -4  15   8       29.06       25.23     10.30 o 


  -3  15   8       13.59        0.58      8.22 o 


  -2  15   8       10.25        8.33      9.84 o 


  -1  15   8       42.56       37.04     10.76 o 


  -4 -13   9        1.56        2.89      5.95 o 


  -3 -13   9       10.33       10.04      5.74 o 


  -2 -13   9       34.21       24.06      6.11 o 


  -5 -12   9        6.36        0.00      7.41 o 


  -4 -12   9       10.28       21.17      6.09 o 


  -3 -12   9       18.97       15.34      5.89 o 


  -2 -12   9        8.87        0.00      4.78 o 


  -1 -12   9       19.99       15.97      8.91 o 


  -6 -11   9       74.74       72.11      9.95 o 


  -5 -11   9        2.77        5.67      7.52 o 


  -4 -11   9       33.38       37.38      6.42 o 


  -3 -11   9       21.98       11.06      5.64 o 


  -2 -11   9       52.28       49.86      5.97 o 


  -1 -11   9       19.57        0.46      9.03 o 


   0 -11   9        2.79        0.00      7.64 o 


  -6 -10   9        2.14        0.00      7.06 o 


  -5 -10   9      111.92      135.43     10.76 o 


  -4 -10   9       22.61       28.82      7.29 o 


  -3 -10   9       17.93       19.79      5.70 o 


  -2 -10   9       55.85       47.27      7.12 o 


  -1 -10   9       38.64       33.22      9.49 o 


   0 -10   9       29.80       25.23      9.72 o 


  -7  -9   9       35.48       20.60      8.68 o 


  -6  -9   9       53.19       49.77      8.33 o 


  -5  -9   9        0.93        9.84      7.41 o 


  -4  -9   9       94.68      101.98     10.07 o 


  -3  -9   9        1.30        0.00      9.90 o 


  -2  -9   9       17.12       20.60      5.64 o 


  -1  -9   9       45.58       29.52      9.26 o 


   0  -9   9        0.54        0.00      8.45 o 


   1  -9   9       69.66       42.25     10.53 o 


  -7  -8   9       13.18       21.53      8.33 o 


  -6  -8   9       72.54       61.46      8.68 o 


  -5  -8   9      123.80      133.00     10.88 o 


  -4  -8   9        3.15       10.88      7.29 o 


  -3  -8   9       52.07       39.18      5.73 o 


  -2  -8   9       17.69       12.95      5.00 o 


  -1  -8   9       41.55       47.46      8.68 o 


   0  -8   9      101.58      113.44     11.69 o 


   1  -8   9        5.29        0.00      8.33 o 


  -8  -7   9        0.49        0.00      8.10 o 


  -7  -7   9       70.14       56.26      9.49 o 


  -6  -7   9       10.44       15.63      7.87 o 


  -5  -7   9       14.90       15.28      6.95 o 


  -4  -7   9      133.91      124.32     10.07 o 


  -3  -7   9       36.83       29.63      6.95 o 


  -2  -7   9       90.94       86.34      9.32 o 


  -1  -7   9       40.07       32.29      8.68 o 


   0  -7   9       23.81       37.62      9.14 o 


   1  -7   9       48.28       56.95     10.53 o 


   2  -7   9        3.54        0.00      5.06 o 


  -8  -6   9       12.42       13.89      7.76 o 


  -7  -6   9       15.22       14.01      7.29 o 


  -6  -6   9      123.67      126.29     10.30 o 


  -5  -6   9       73.57       77.90      9.49 o 


  -4  -6   9       25.51       20.49      7.64 o 


  -3  -6   9      144.44      140.87     11.58 o 


  -2  -6   9       28.62       26.85      6.66 o 


  -1  -6   9       55.47       55.79      9.14 o 


   0  -6   9       51.49       49.54      9.49 o 


   1  -6   9        5.75       10.76      8.91 o 


   2  -6   9       41.26       48.50      6.22 o 


  -8  -5   9        8.14        6.71      8.33 o 


  -7  -5   9       58.05       69.91      9.14 o 


  -6  -5   9        4.99        1.16      7.29 o 


  -5  -5   9       29.08       21.07      7.76 o 


  -4  -5   9      104.09       94.45      9.14 o 


  -3  -5   9       66.21       73.50      8.10 o 


  -2  -5   9       80.38       69.26      6.03 o 


  -1  -5   9       48.19       42.37      8.45 o 


   0  -5   9        3.10        0.00      7.87 o 


   1  -5   9       51.56       64.95      8.45 o 


   2  -5   9       13.19       15.35      5.37 o 


  -8  -4   9       28.02       10.30      8.45 o 


  -7  -4   9        7.10       12.27      7.18 o 


  -6  -4   9       90.44      104.52     10.30 o 


  -5  -4   9       41.27       44.56      8.33 o 


  -4  -4   9        7.19       13.31      6.48 o 


  -3  -4   9       27.79       31.72      6.95 o 


  -2  -4   9       73.63       64.84      5.78 o 


  -1  -4   9       12.69       10.88      7.06 o 


   0  -4   9       45.80       46.65      9.26 o 


   1  -4   9        8.19        6.16      4.89 o 


   2  -4   9       23.32       24.68      5.47 o 


  -8  -3   9       25.22       18.75      8.91 o 


  -7  -3   9       90.08      110.08     10.19 o 


  -6  -3   9       10.67       11.23      7.06 o 


  -5  -3   9        7.20        5.44      6.25 o 


  -4  -3   9      176.62      204.19     13.08 o 


  -3  -3   9       21.98       24.54      7.41 o 


  -2  -3   9       73.74       65.40      7.52 o 


  -1  -3   9       64.87       55.08      5.75 o 


   0  -3   9        0.24        0.81      6.48 o 


   1  -3   9       60.22       64.23      6.11 o 


   2  -3   9        9.34        5.64      4.90 o 


  -8  -2   9       48.79       60.54      9.14 o 


  -7  -2   9       20.59       15.16      8.10 o 


  -6  -2   9       23.70       28.71      8.10 o 


  -5  -2   9      198.22      172.93     12.73 o 


  -4  -2   9        2.24        0.00      5.79 o 


  -3  -2   9      218.82      190.41     11.58 o 


  -2  -2   9       45.18       53.94      7.76 o 


  -1  -2   9       99.73      111.19      6.54 o 


   0  -2   9       95.36      101.86     10.07 o 


   1  -2   9        2.33       15.05      7.76 o 


   2  -2   9       47.77       51.11      6.19 o 


  -8  -1   9        6.69        1.62      7.87 o 


  -7  -1   9      125.53      118.07     10.42 o 


  -6  -1   9       43.62       47.46      8.68 o 


  -5  -1   9        8.38        0.12      7.06 o 


  -4  -1   9      118.23      124.55     10.07 o 


  -3  -1   9       12.98       12.73      6.25 o 


  -2  -1   9      194.31      164.25     11.58 o 


  -1  -1   9       77.57       75.51      5.93 o 


   0  -1   9       11.62        3.59      7.06 o 


   1  -1   9      140.59      173.86     13.43 o 


   2  -1   9        4.72        3.01      7.18 o 


  -8   0   9       40.17       20.49      8.10 o 


  -7   0   9       20.52       13.77      7.41 o 


  -6   0   9       56.11       59.03      9.03 o 


  -5   0   9       33.14       36.58      7.29 o 


  -4   0   9       12.10       13.08      7.06 o 


  -3   0   9      127.57      131.38     10.07 o 


  -2   0   9        5.65       11.11      5.79 o 


  -1   0   9        5.66        3.13      5.44 o 


   0   0   9      215.55      230.58     13.89 o 


   1   0   9       14.53       22.34      8.10 o 


   2   0   9       94.50      102.90     10.42 o 


  -8   1   9        7.02       16.09      7.99 o 


  -7   1   9      127.34      110.43     10.19 o 


  -6   1   9       44.69       48.04      8.22 o 


  -5   1   9        8.75        1.16      6.95 o 


  -4   1   9      119.70      127.33     10.19 o 


  -3   1   9       12.81       11.92      6.71 o 


  -2   1   9      191.16      203.72     12.27 o 


  -1   1   9       70.43       82.07      8.10 o 


   0   1   9       10.44       13.18      4.55 o 


   1   1   9      140.50      172.82     12.85 o 


   2   1   9        4.76        0.00      7.06 o 


  -8   2   9       52.99       39.59      8.57 o 


  -7   2   9       19.86       18.75      8.22 o 


  -6   2   9       20.87       25.35      8.10 o 


  -5   2   9      202.35      192.96     12.15 o 


  -4   2   9        2.03        1.62      6.83 o 


  -3   2   9      210.38      226.87     13.08 o 


  -2   2   9       44.87       54.29      7.76 o 


  -1   2   9      102.25       97.00      8.68 o 


   0   2   9       90.36      101.38      8.68 o 


   1   2   9        2.34        8.45      6.95 o 


   2   2   9       47.00       64.01      9.61 o 


  -8   3   9       25.16       16.67      8.68 o 


  -7   3   9       87.08       88.67     10.19 o 


  -6   3   9       11.34       14.24      7.76 o 


  -5   3   9        9.02        8.45      7.29 o 


  -4   3   9      172.05      176.17     11.46 o 


  -3   3   9       23.57       24.08      6.37 o 


  -2   3   9       66.38       62.85      7.99 o 


  -1   3   9       62.63       55.56      7.52 o 


   0   3   9        0.51        0.00      5.67 o 


  -8   4   9       26.37       26.62      8.33 o 


  -7   4   9        5.93        2.20      7.52 o 


  -6   4   9       90.67      106.61      9.72 o 


  -5   4   9       41.27       47.92      7.76 o 


  -4   4   9        6.69        5.32      6.83 o 


  -3   4   9       24.68       36.00      6.71 o 


  -2   4   9       72.40       75.70      8.22 o 


  -1   4   9       10.64       13.41      4.34 o 


   0   4   9       40.61       34.49      6.95 o 


  -8   5   9        7.78        4.75      7.76 o 


  -7   5   9       56.05       68.41      9.84 o 


  -6   5   9        6.95        4.17      7.52 o 


  -5   5   9       31.28       34.03      7.06 o 


  -4   5   9      102.28      113.09      9.49 o 


  -3   5   9       67.89       88.90      8.80 o 


  -2   5   9       88.15      109.50      9.26 o 


  -1   5   9       42.34       55.45      7.99 o 


   0   5   9        2.47        0.00      6.02 o 


  -8   6   9       14.59       11.58      7.99 o 


  -7   6   9       13.50       10.19      7.52 o 


  -6   6   9      120.70      122.58     10.65 o 


  -5   6   9       81.44       89.82      8.80 o 


  -4   6   9       24.96       19.10      7.18 o 


  -3   6   9      150.33      157.42     11.69 o 


  -2   6   9       25.90       30.67      7.52 o 


  -1   6   9       54.52       67.83      7.99 o 


   0   6   9       50.14       49.19      7.99 o 


  -8   7   9        0.59        3.47      8.33 o 


  -7   7   9       70.36       76.74     10.19 o 


  -6   7   9       11.25       11.92      7.64 o 


  -5   7   9       13.15       17.13      7.52 o 


  -4   7   9      132.85      127.59      8.86 o 


  -3   7   9       35.94       44.22      7.76 o 


  -2   7   9       88.54       90.52      9.61 o 


  -1   7   9       42.99       49.08      8.33 o 


   0   7   9       23.83       41.90      7.99 o 


  -7   8   9       12.16        8.84      5.27 o 


  -6   8   9       66.74       72.06     10.30 o 


  -5   8   9      127.57      146.21      8.17 o 


  -4   8   9        3.47       11.00      6.95 o 


  -3   8   9       46.19       39.36      7.76 o 


  -2   8   9       19.26       23.73      7.29 o 


  -1   8   9       43.56       32.87      8.22 o 


   0   8   9      102.72      114.48     10.42 o 


  -7   9   9       32.18       36.99      6.60 o 


  -6   9   9       56.27       65.04     13.25 o 


  -5   9   9        0.69        0.00      6.25 o 


  -4   9   9       88.12       86.93      9.72 o 


  -3   9   9        1.34        0.00      7.41 o 


  -2   9   9       18.54       27.55      7.76 o 


  -1   9   9       45.20       40.74      7.99 o 


   0   9   9        0.29        1.62      7.29 o 


  -6  10   9        2.37        0.00      7.64 o 


  -5  10   9      102.36      104.18     10.53 o 


  -4  10   9       21.77       20.26      7.76 o 


  -3  10   9       18.08       24.89      8.68 o 


  -2  10   9       54.67       45.26      9.26 o 


  -1  10   9       39.14       33.80      9.14 o 


   0  10   9       27.07       31.48      8.80 o 


  -6  11   9       70.49       72.00     11.11 o 


  -5  11   9        1.87        6.83      7.64 o 


  -4  11   9       29.30       42.02      9.03 o 


  -3  11   9       21.61       23.50      8.22 o 


  -2  11   9       52.21       35.54      9.49 o 


  -1  11   9       20.02       22.57      9.03 o 


   0  11   9        2.99        2.55      8.22 o 


  -5  12   9        5.05        8.33      7.99 o 


  -4  12   9       10.00        7.29      8.68 o 


  -3  12   9       21.50        9.95      8.80 o 


  -2  12   9        8.25        0.00      7.64 o 


  -1  12   9       19.38       21.99      9.38 o 


  -4  13   9        1.80        0.12      8.91 o 


  -3  13   9       10.26        6.48      8.33 o 


  -2  13   9       34.06       32.18     10.30 o 


  -4 -10  10       15.40        1.74      7.06 o 


  -3 -10  10       33.71       36.92      7.87 o 


  -5  -9  10       13.70        2.66      8.10 o 


  -4  -9  10       52.90       58.92      8.80 o 


  -3  -9  10       11.07        2.89      6.48 o 


  -2  -9  10       78.18       82.55     15.80 o 


  -6  -8  10       10.79       23.61      8.68 o 


  -5  -8  10       42.73       31.83      8.91 o 


  -4  -8  10       22.17       21.53      8.10 o 


  -3  -8  10       64.48       74.66      9.49 o 


  -2  -8  10        7.16        5.18      5.25 o 


  -1  -8  10       52.68       30.44      9.84 o 


  -6  -7  10       14.32       10.65      7.52 o 


  -5  -7  10       62.46       58.34      9.49 o 


  -4  -7  10       40.16       32.99      7.87 o 


  -3  -7  10       14.05       32.29      7.99 o 


  -2  -7  10       47.47       63.78      8.22 o 


  -1  -7  10        0.32        0.00      7.70 o 


  -7  -6  10        2.09        0.00      8.33 o 


  -6  -6  10      100.65       89.48      9.95 o 


  -5  -6  10       11.30        0.00      6.95 o 


  -4  -6  10       32.29       36.69      7.87 o 


  -3  -6  10       28.96       13.43      6.95 o 


  -2  -6  10        3.59        1.27      6.02 o 


  -1  -6  10       48.60       49.14      8.86 o 


   0  -6  10        0.89        0.00      7.99 o 


  -7  -5  10       91.73      113.44     10.88 o 


  -6  -5  10       32.45       39.01      8.33 o 


  -5  -5  10       36.38       33.22      7.64 o 


  -4  -5  10       48.30       37.04      7.76 o 


  -3  -5  10       25.94       30.44      8.10 o 


  -2  -5  10       27.49       34.61      7.64 o 


  -1  -5  10        5.70        0.00      4.72 o 


   0  -5  10       38.20       25.12      8.45 o 


  -7  -4  10        1.35        6.48      7.52 o 


  -6  -4  10       56.46       68.18      9.03 o 


  -5  -4  10        4.83        0.69      7.29 o 


  -4  -4  10       48.37       48.73      8.10 o 


  -3  -4  10       76.75       91.68      9.72 o 


  -2  -4  10        4.92        1.74      6.83 o 


  -1  -4  10       30.30       30.44      7.64 o 


   0  -4  10        3.24        0.81      8.45 o 


  -7  -3  10       34.10       32.76      8.57 o 


  -6  -3  10        0.50        0.00      6.60 o 


  -5  -3  10       47.54       50.58      8.33 o 


  -4  -3  10       30.91       29.17      7.64 o 


  -3  -3  10       22.91       25.81      7.99 o 


  -2  -3  10       84.49       86.81      9.14 o 


  -1  -3  10        6.75        0.00      6.37 o 


   0  -3  10       11.34        6.60      8.57 o 


   1  -3  10       20.82       15.40      9.14 o 


  -7  -2  10        3.81        6.25      8.22 o 


  -6  -2  10       52.39       47.92      9.26 o 


  -5  -2  10        1.75       18.64      7.99 o 


  -4  -2  10       45.79       52.32      9.03 o 


  -3  -2  10       61.34       59.96      8.22 o 


  -2  -2  10        5.95        8.57      6.13 o 


  -1  -2  10        8.71        8.57      6.48 o 


   0  -2  10       33.01       17.94      8.68 o 


   1  -2  10       33.64       49.66     10.19 o 


  -7  -1  10       85.13       64.13      9.49 o 


  -6  -1  10       22.69       18.87      7.64 o 


  -5  -1  10       39.20       45.72      8.22 o 


  -4  -1  10       31.69       27.43      7.99 o 


  -3  -1  10       68.41       68.87      9.14 o 


  -2  -1  10       50.27       56.37      8.45 o 


  -1  -1  10       11.67       12.85      6.71 o 


   0  -1  10       37.60       33.45      6.83 o 


   1  -1  10       13.48       18.75      8.80 o 


  -7   0  10        5.20        1.16      8.10 o 


  -6   0  10       35.29       42.48      8.33 o 


  -5   0  10        9.38        1.16      7.41 o 


  -4   0  10       49.02       39.12      8.57 o 


  -3   0  10      109.66      103.02      9.49 o 


  -2   0  10       24.32       20.14      7.29 o 


  -1   0  10       79.95       73.62      8.45 o 


   0   0  10        0.09        4.51      6.25 o 


   1   0  10       38.31       42.71      8.91 o 


  -7   1  10       81.75       84.85      9.84 o 


  -6   1  10       22.88       11.46      8.10 o 


  -5   1  10       43.68       59.84      9.26 o 


  -4   1  10       30.36       28.59      7.41 o 


  -3   1  10       64.59       67.25      9.03 o 


  -2   1  10       53.02       49.43      7.99 o 


  -1   1  10       11.09        1.16      6.37 o 


   0   1  10       36.00       37.39      6.83 o 


   1   1  10       13.61       17.71      8.68 o 


  -7   2  10        3.03        0.00      7.41 o 


  -6   2  10       55.76       62.74      9.03 o 


  -5   2  10        2.35        6.25      7.29 o 


  -4   2  10       43.51       41.90      8.45 o 


  -3   2  10       58.38       50.35      8.33 o 


  -2   2  10        5.86       11.81      6.37 o 


  -1   2  10        5.98        3.82      6.48 o 


   0   2  10       32.81       27.32      6.95 o 


  -7   3  10       36.59       49.77      9.84 o 


  -6   3  10        0.47        0.00      7.52 o 


  -5   3  10       50.87       49.31      8.80 o 


  -4   3  10       31.75       38.55      8.22 o 


  -3   3  10       21.93       20.84      7.52 o 


  -2   3  10       80.89       81.14      9.03 o 


  -1   3  10        6.72       10.88      6.83 o 


  -7   4  10        1.83        0.00      8.22 o 


  -6   4  10       58.01       91.44     10.53 o 


  -5   4  10        5.91        0.00      7.41 o 


  -4   4  10       49.23       53.13      8.68 o 


  -3   4  10       75.67       78.71      8.45 o 


  -2   4  10        4.90        2.78      6.48 o 


  -1   4  10       30.44       25.81      7.18 o 


  -7   5  10       92.12      108.81     11.58 o 


  -6   5  10       32.77       29.05      7.99 o 


  -5   5  10       40.53       35.65      7.87 o 


  -4   5  10       45.26       42.25      8.22 o 


  -3   5  10       23.94       28.82      6.95 o 


  -2   5  10       27.44       28.94      7.52 o 


  -1   5  10        6.11        7.99      6.60 o 


  -7   6  10        2.54        0.00      8.33 o 


  -6   6  10       97.88      111.59     11.11 o 


  -5   6  10       13.01        7.76      6.95 o 


  -4   6  10       31.77       42.48      8.45 o 


  -3   6  10       30.75       30.44      8.10 o 


  -2   6  10        3.58        0.23      6.95 o 


  -1   6  10       50.01       61.23      8.80 o 


  -6   7  10       14.51        9.38      8.33 o 


  -5   7  10       64.10       66.11      6.55 o 


  -4   7  10       40.32       35.88      8.10 o 


  -3   7  10       13.92       34.03      8.57 o 


  -2   7  10       51.60       54.64      9.14 o 


  -1   7  10        0.29        0.00      6.95 o 


  -6   8  10        8.70        4.94      5.51 o 


  -5   8  10       43.15       45.84      9.26 o 


  -4   8  10       22.56       16.90      7.52 o 


  -3   8  10       66.13       64.94      9.72 o 


  -2   8  10        7.48        4.28      6.95 o 


  -1   8  10       51.79       43.52      9.26 o 


  -5   9  10       12.90       11.11      8.45 o 


  -4   9  10       52.64       52.78      9.95 o 


  -3   9  10       11.20       23.27      8.10 o 


  -2   9  10       79.33       98.62     11.34 o 


  -4  10  10       16.66        9.49      7.87 o 


  -3  10  10       35.96       42.94     10.19 o 


  -4  -4  11       29.04       12.15      8.33 o 


  -3  -4  11        2.66        3.94      6.83 o 


  -5  -3  11       13.90        6.95      7.41 o 


  -4  -3  11        4.97       10.30      7.99 o 


  -3  -3  11       16.47       11.23      7.18 o 


  -5  -2  11        4.90        0.46      7.87 o 


  -4  -2  11       16.26        9.38      7.18 o 


  -3  -2  11       25.18       19.33      8.33 o 


  -2  -2  11       55.11       62.62      9.26 o 


  -5  -1  11       10.59        3.01      7.41 o 


  -4  -1  11        9.29        6.02      7.99 o 


  -3  -1  11       59.12       45.37      8.22 o 


  -2  -1  11        3.43        3.70      7.29 o 


  -5   0  11        1.55        0.00      6.83 o 


  -4   0  11       17.58       20.03      8.22 o 


  -3   0  11        0.05        8.91      6.95 o 


  -2   0  11        0.06        3.82      7.29 o 


  -5   1  11       11.65       14.82      7.64 o 


  -4   1  11        9.32       13.66      7.99 o 


  -3   1  11       55.15       54.52      9.14 o 


  -2   1  11        4.19       12.39      7.87 o 


  -5   2  11        4.73        0.00      7.87 o 


  -4   2  11       14.80       12.39      7.41 o 


  -3   2  11       25.16       25.47      8.22 o 


  -2   2  11       55.86       65.52      8.68 o 


  -5   3  11       16.65       14.01      8.57 o 


  -4   3  11        5.06        7.06      7.29 o 


  -3   3  11       14.19       12.39      7.87 o 


  -4   4  11       28.46       25.00      8.57 o 


                                                 
